# Supplementary material for: Exome-wide association study reveals 7 functional variants associated with ex-vivo drug response in acute myeloid leukemia patients
Source: BMC Med Genomics. 2025 Apr 4;18:64. doi: 10.1186/s12920-025-02130-7 (PMC11969768; doi:10.1186/s12920-025-02130-7)
Supplement: Supplementary file 1 — Supplementary Material 1 [file 12920_2025_2130_MOESM1_ESM.zip]

Archive with 6 entries (5 files):
- Supplementary_material/
- __MACOSX/._Supplementary_material
- Supplementary_material/Drug_response_file.txt
- __MACOSX/Supplementary_material/._Drug_response_file.txt
- Supplementary_material/Supplementary Information.docx
- __MACOSX/Supplementary_material/._Supplementary Information.docx
