# Supplementary material for: Exome-wide association study reveals 7 functional variants associated with ex-vivo drug response in acute myeloid leukemia patients
Source: BMC Med Genomics. 2025 Apr 4;18:64. doi: 10.1186/s12920-025-02130-7 (PMC11969768; doi:10.1186/s12920-025-02130-7)
Supplement: Supplementary file 1 — Supplementary Material 1 [file 12920_2025_2130_MOESM1_ESM.zip › Supplementary_material/Drug_response_file.txt]

FID	IID	Blast(%)	subtype	Medium	Disease_stage	Hormone_Tamoxifen	Apoptotic_Navitoclax	Epi_Belinostat	Kinase_Dactolisib	Chemo_Cladribine	Chemo_Idarubicin	Epi_Panobinostat	Chemo_Clofarabine	Chemo_Fludarabine	Epi_Vorinostat	Protease_Bortezomib	Epi_Tipifarnib	Kinase_Ponatinib	Chemo_Cytarabine	Protease_Carfilzomib	Chemo_Etoposide	Kinase_Idelalisib	Kinase_Palbociclib	Chemo_Mitoxantrone	Kinase_Ruxolitinib	Chemo_Topotecan	Kinase_Canertinib	Chemo_Valrubicin	Chemo_Vincristine	Chemo_Dactinomycin	Chemo_Daunorubicin	Chemo_Doxorubicin	Epi_Entinostat	HSP_Luminespib	Other_Fingolimod	Apoptotic_Sepantronium.bromide	Epi_Azacitidine	Kinase_BI.2536	Kinase_Masitinib	Chemo_Omacetaxine	Kinase_Pictilisib	Kinase_Alisertib	Kinase_Erlotinib	Chemo_Plicamycin	Chemo_Vinorelbine	Kinase_Gefitinib	Kinase_Regorafenib	Kinase_Trametinib	Kinase_ABT.751
AML_76	AML_76	71	FAB M0	CM	Diagnosis	4.245035233	26.6	7.3	1.1	8.8	13.10364136	11.70636894	14.89609959	11.52546088	2.630265918	20.92709571	1.264079505	-6.666824705	1.022978157	24.35876247	-2.712068829	1.290404623	-1.542030489	-1.943664971	2.685627133	1.715979705	5.023455054	13.02185722	-1.956735637	15.67794046	10.08357527	7.101341648	2.917898336	21.60631146	7.689346692	17.93726083	-0.390589438	-1.331835898	0.947108439	19.09253226	-0.348699787	-0.546149765	1.357272857	-0.029550831	3.299135784	-1.483965802	-0.838564803	-2.036115979	3.144731244
AML_79	AML_79	85	FAB M0	CM	Diagnosis	3.8	33.1	13.05	0	4	22.29375704	14.19233613	11.49832846	9.475090922	-0.059762147	26.26020692	6.32604227	-2.232369398	0.749980596	22.12538685	0.872585705	3.617895808	5.944793381	7.409750864	8.315850864	6.565657006	9.515487912	14.8494716	-0.163924595	24.28483598	12.9005054	8.921309505	4.238694978	8.984223602	7.144545808	1.672002197	2.864855442	6.405573222	0.591154929	15.46245995	4.132205554	-0.004595753	1.483782422	5.598033626	9.379890607	4.547271546	-1.456602551	0.492408872	3.266288519
AML_98	AML_98	75	FAB M0	CM	Diagnosis	3.3	26.9	12.7	0.7	4	13.10364136	15.11751797	14.54510557	6.75232663	6.472457765	26.39370975	6.456875211	5.977279552	-2.118698606	28.11876722	2.566795254	-3.974166403	-0.334302583	5.951892735	5.026844699	-0.263662558	6.373176862	3.492130676	0.733394387	16.64845191	6.822389635	6.684778678	8.514318199	10.11912497	5.292488011	5.698913174	3.53849179	-2.308197913	-2.276327156	16.45582921	-3.455181939	1.981829357	3.646433281	11.22079018	1.274282813	2.349048277	-4.183983873	0.935969055	-1.421375523
AML_07	AML_07	12	FAB M0; FAB M1	CM	Relapse	3.4	10.5	13.1	7.4	5.7	13.33910192	15.52040227	15.14047559	10.08620101	9.368982195	25.01209461	11.11070007	6.671996952	8.296328683	20.67451986	-2.00552778	-1.326982006	0.910202818	-3.554933689	7.058964699	4.304966188	8.305371039	6.705717507	2.588257041	13.98996848	5.440447713	2.201014618	9.069862043	17.40015199	3.95038285	8.409114418	2.99295272	2.320368285	0.348653416	24.83349408	3.587531394	6.187368819	1.763635846	16.44911675	6.419763855	1.610912121	-2.443760316	7.316868356	2.397775539
AML_12	AML_12	58	FAB M0; FAB M1	CM	Relapse	7.9	33.7	15.2	10.2	19.4	27.93829919	21.42471629	29.87859192	16.81573145	8.084179122	23.40404314	25.26459656	12.15346766	3.757549455	24.20833537	9.838260125	12.76332366	8.424056779	9.873942759	28.06144115	10.62395321	13.69782874	16.85582888	2.909440831	30.51961514	17.66263826	10.32599957	15.5026158	29.64067216	8.589931053	15.72455181	8.950480546	7.410322721	3.470593695	38.26299515	17.57425747	7.874274635	6.387540565	12.33104299	3.986115902	5.022633916	9.006212592	22.14540011	10.68679751
AML_14	AML_14	83	FAB M0; FAB M1	CM	Relapse	7.1	32.3	21	6.6	11.5	23.58466216	23.44578698	22.65015729	15.47281192	13.9454613	35.834316	17.7390874	10.42404726	3.194119653	39.95804819	6.916946661	9.129770473	6.70032849	6.049574482	13.80196465	2.669710487	13.21894277	13.02185722	9.93094365	25.46202708	15.72870092	9.378826381	16.81391193	28.94654228	9.092605869	8.78957005	7.415260166	6.81448351	7.636250777	33.40791395	10.12147763	3.474391791	8.769146645	9.302669543	18.38994862	4.295529547	9.638436092	7.642566567	7.104982672
AML_05	AML_05	51	FAB M1	CM	Relapse	0.6	23.95	20.6	5	4.85	7.255194816	22.25655323	13.72649784	5.842842611	10.32482	23.83622085	12.11828323	8.421559686	4.148570552	25.37091255	1.412401207	9.295124959	6.639725438	7.409750864	11.26531347	7.661736739	7.448620202	17.41535656	1.227071572	17.86786109	9.008496259	5.685575472	5.990409765	19.57740477	5.390039981	23.225246	3.330729147	7.670254138	-2.276327156	26.03082025	11.14259708	-0.419678118	0.088383663	5.806437206	5.717702921	3.324439579	7.151195801	16.7250114	1.42895502
AML_06	AML_06	NA	FAB M1	MCM	Relapse	10.2	41.7	31.1	16.4	14.3	31.42964232	29.85513518	20.5038994	12.28786443	20.20933701	28.6731828	27.31598951	16.44606038	10.58334826	32.65862262	12.501579	16.47363322	12.76604836	14.16349743	7.401929314	6.565657006	15.78979397	22.96264455	12.87184728	29.9988117	27.03667961	15.88100259	18.0896235	29.25305287	2.926856238	15.17252185	2.790570351	12.14852094	7.948496091	52.42050313	24.93176115	9.10641828	10.50443185	28.98407389	20.94299017	9.674623894	13.10130006	1.18261524	9.546979528
AML_100	AML_100	91	FAB M1	CM	Diagnosis	6.3	33.2	20.1	15	8.5	23.2300192	25.86948635	15.66077528	10.93045512	16.18727316	27.18315868	23.16834011	18.98138958	5.658397786	32.25562129	10.37998863	6.548635931	8.775834169	15.87220138	23.90330141	8.174183819	14.7319902	19.51847778	4.718708048	29.18313496	17.14058937	12.90711044	13.20327246	26.94729602	10.51629147	38.24225598	0.059189641	3.763576507	2.729282907	40.78284065	15.5707057	-0.004595753	3.757867011	23.05459382	10.40552979	5.022633916	11.84952554	7.786077337	0.060280395
AML_103	AML_103	60	FAB M1	CM	Diagnosis	6.2	28.1	19.2	12.2	12.8748988	17.42259628	24.99110129	21.67711121	11.52546088	12.22697686	26.32707384	17.40717256	18.44522783	10.26001853	26.63689662	9.548983871	11.07190679	11.01296384	15.48151431	20.09174193	12.22941984	14.26081335	14.54884752	11.49576245	23.59956306	14.34746477	10.79125708	13.40386013	26.57694762	10.28391429	31.61959857	4.385354592	7.799397986	8.185719666	39.65982356	17.44357993	7.971441309	4.409993088	15.47233741	15.30023524	5.7700419	11.37986864	8.106766642	4.16438505
AML_112	AML_112	74	FAB M1	CM	Diagnosis	8.45	31.25	25.6	14.65	23.05	19.66716436	30.146939	31.1422544	18.46546627	21.35636699	29.93185563	14.04285893	17.1979197	12.95351006	32.10034781	12.12400139	7.42745162	10.01754805	17.11249446	20.7500522	12.46238786	13.92095898	15.35048082	4.378102398	24.61781167	17.5124016	11.48639105	15.24057033	27.93951534	12.55407451	27.00943243	7.548873421	10.31668744	7.948496091	38.683861	17.19117955	5.505508312	6.502729175	11.72967529	15.90409066	7.53969153	11.0081638	13.41569441	2.54560799
AML_115	AML_115	92	FAB M1	CM	Diagnosis	3	28.3	19.9	14	15.7	24.04902365	21.72764663	27.54737748	15.47281192	15.05073207	26.14818577	31.23378821	18.44522783	13.43990564	30.49032054	11.16856206	7.232788461	9.422109	17.79446656	20.09174193	19.32086537	12.61956911	15.09651953	13.13773909	25.68970772	17.23002582	11.99817131	24.21463007	38.15348074	9.871814622	42.86081267	6.460182322	8.56742994	6.668884387	38.51114304	18.13210373	7.971441309	4.276434654	14.08919604	21.56777215	4.448387359	8.293687892	7.928948256	9.773994145
AML_124	AML_124	90	FAB M1	MCM	Diagnosis	1.28222273	30.26757126	9.55133257	9.74287487	16.00417428	24.38791134	24.86252212	26.60111033	16.14747929	8.769069792	17.24758862	11.22909047	-6.666824705	13.67688602	27.39800213	11.67210803	10.42658628	9.490498096	20.11926749	4.559958304	-1.018276788	15.57177724	20.54498793	14.97374587	27.71716544	17.92913393	10.84051635	14.74736281	21.60631146	6.974892145	6.410708636	2.82781783	-4.909531774	15.7736037	42.87928218	24.01469361	10.21867849	7.309470267	19.58004705	9.823632597	7.212376076	15.41427743	-2.036115979	1.72656733
AML_125	AML_125	60	FAB M1	CM	Relapse	0.9	31.9	24.48084113	16.1	13.75	13.10364136	27.49070186	19.15181859	12.86876626	13.58707679	20.5667834	11.69656739	17.70141771	9.561556192	21.18338476	4.10393023	22.55587099	11.9244543	6.878340503	18.98585603	0.906987508	9.030280196	11.70071439	1.451725252	21.42325129	9.726763699	1.772730204	4.940184809	24.15454103	3.180171772	15.90177471	4.14888471	8.56742994	-1.896741474	36.31392918	21.20909172	11.60045018	7.067813815	8.387033461	3.722914115	5.453107956	11.66692324	15.1979545	8.022891965
AML_130	AML_130	85	FAB M1	CM	Diagnosis	3.95	26.3	14.75	1.95	10.65	18.16118589	17.73938741	17.9326437	9.905163349	6.082695555	26.26020692	12.76183852	5.715923005	2.914978797	25.46776778	2.061483662	4.529151154	3.333151082	8.158000948	8.001928515	9.388510242	6.494559709	5.721663049	0.459119638	17.65000625	11.39180964	5.196741815	3.950221263	13.82932173	7.48119729	9.621767721	7.351034047	3.571979968	0.591154929	17.78093204	8.295347401	-1.741450555	2.414697579	3.328995422	-0.49925437	2.52218993	6.196072747	2.870388874	0.406952745
AML_136	AML_136	60	FAB M1	MCM	Relapse	2.15	9.025	17.7	12.9	11.25	5.132127894	16.3104013	23.20090994	4.833630748	1.723086545	26.63642452	17.222472	-2.513954239	9.50346026	21.73768284	-4.253411848	-2.31169929	10.56571034	-0.908028804	16.51443353	17.71121533	7.284526101	3.492130676	13.36998221	23.92600385	3.487795347	6.684778678	3.112522334	15.3158948	5.895336794	20.6396781	4.31766617	15.53246231	-0.515751108	21.64504252	7.506010094	11.95761217	-1.554115196	27.81883611	12.01103456	-0.233269899	-0.565796941	11.88100388	12.0279523
AML_149	AML_149	85	FAB M1	MCM	Diagnosis	7.8	34.8	22.1	16.4	16.8	26.13120807	33.99230566	25.57127927	18.20574414	17.60878572	28.84268695	21.18572261	14.74208497	9.793896484	33.21999663	12.92357655	14.31038101	10.46584282	14.65465178	4.229116488	6.272048052	14.50757864	21.63255759	11.88520832	26.29887273	23.25529915	12.66926037	20.08180661	34.26596687	7.144545808	33.65616246	3.709394074	7.410322721	9.453343374	45.13385737	23.03890697	1.279357493	5.971398055	21.20471687	8.915213634	7.130732583	13.47855433	0.492408872	5.234333882
AML_22	AML_22	90	FAB M1	CM	Relapse	6.9	29.9	16.2	2.8	8.7	20.16064519	18.87983438	15.79873775	10.08620101	7.883530907	29.27105812	12.64875342	6.852161494	-0.286516736	31.51169836	6.638036042	2.58991055	5.826630087	5.318643716	9.261035227	5.155818885	11.04036149	12.3094219	16.63744097	25.78870851	14.89080594	7.952800592	9.323671252	18.01602234	8.340528664	7.992495836	6.460182322	2.676939337	7.337217363	21.83215543	8.485668604	5.05895566	6.145764432	8.009719946	21.43904893	6.807645473	8.036767749	-2.036115979	7.169720313
AML_39	AML_39	58	FAB M1	CM	Relapse	3.7	6.4	18.1	9	9.6	8.427010131	19.55253103	17.65214236	10.62327468	9.368982195	29.04102427	12.83715517	5.715923005	8.861310757	26.87120106	2.061483662	-1.54160728	3.144827146	-0.49161788	5.175620392	8.750668385	8.793363947	7.378777508	5.093685437	20.17722224	8.64383909	6.305941854	9.573675256	24.55005801	7.144545808	16.74600618	4.675246783	6.196565121	-0.199146815	22.89835775	1.545089098	3.474391791	4.737202138	19.42036002	5.90091761	1.610912121	7.449882396	19.039718	2.397775539
AML_43	AML_43	60	FAB M1	CM	Diagnosis	6.9	9.4	20.7	18.7	17.8	18.3771645	23.91139668	28.6087751	14.63286494	11.11149016	33.7256586	14.96507176	6.454539102	14.26925614	34.50023289	5.499040552	8.289994947	6.986896288	6.783967853	16.80865783	17.33764965	11.42535569	10.72248554	17.26718294	26.99175112	15.50823027	9.939839136	16.58802618	31.80206845	11.24332773	22.41642499	7.548873421	6.81448351	8.692956358	33.00091339	11.88662804	5.446163138	6.654828831	20.45588859	23.15053827	4.448387359	4.914481082	11.56758902	9.27274683
AML_44	AML_44	82	FAB M1	CM	Diagnosis	3.9	23.9	19.6	4.2	3.2	17.31876345	24.22525075	11.93533351	9.138858426	15.31815116	25.5497691	21.02570392	12.92840094	0.282246472	27.27187433	1.076583092	4.7025604	0.910202818	-0.031856417	6.139902343	9.740080709	8.407185157	6.885224736	-1.956735637	22.16859304	12.99711696	7.631058208	14.51362635	9.600334412	4.56469296	11.07081804	4.250096807	5.840049192	2.984938921	18.27791543	-3.455181939	4.176315788	4.737202138	16.93889881	-2.517401569	3.527156275	2.367692251	3.584178516	-1.421375523
AML_46	AML_46	65	FAB M1	CM	Diagnosis	6.5	13.6	20.5	14.6	12.8	21.00448981	22.38296257	24.29379641	13.89382393	13.67507238	34.07333393	14.50058388	7.673344668	11.15207792	31.85960209	3.339618459	6.250307684	6.399454147	4.687664737	6.394800388	10.01087702	9.379585177	9.882509583	9.721922719	29.01512858	13.78281842	8.996595448	17.71259705	26.3963184	8.485518643	15.04523204	7.13791579	9.110143185	5.773596126	32.37119454	12.42778279	5.05895566	5.397326071	18.9483794	10.76157194	5.453107956	5.627883483	6.875018134	3.584132679
AML_48	AML_48	37	FAB M1	CM	Diagnosis	4.4	9.8	13.8	9.3	9.4	8.674841894	20.28082937	16.72228419	11.77934254	8.084179122	30.39412095	2.48373124	1.971499046	12.29396589	28.84956066	-4.253411848	3.224875773	3.687837857	-3.554933689	14.93964152	3.085905738	4.724776087	0.372729193	3.062073027	21.95456006	4.826702071	3.598265669	9.912468938	17.01845575	8.728368956	28.03244564	6.144701983	3.272398764	3.470593695	24.27202646	2.976712048	4.423506671	4.511646317	20.45588859	9.604156247	2.150604236	1.919978942	11.76258098	2.857080578
AML_51	AML_51	70	FAB M1	CM	Diagnosis	4.3	22.6	12	8.1	15.2	14.95085118	17.89700449	20.67596083	12.7871436	7.495316105	25.30986533	12.53550489	6.23542484	2.914978797	26.50790099	0.546653432	5.404844353	2.769951059	0.603917513	9.688014525	4.304966188	8.793363947	8.39053776	1.664202087	17.05305462	10.45012753	4.46075084	9.069862043	17.01845575	2.71912315	13.17904666	4.521239866	-1.331835898	6.668884387	23.46040608	10.29809307	4.176315788	4.990300986	14.68620105	2.124957565	4.854031385	4.972007974	1.18261524	2.397775539
AML_59	AML_59	55	FAB M1	CM	Diagnosis	4.2	27.9	20.2	17.1	8.8	15.98530348	26.06534322	19.49655962	12.46583173	14.03794936	25.5497691	17.9342631	12.92840094	11.30473989	31.23635373	5.499040552	12.17231606	8.555942693	4.972599515	25.88196358	15.86137004	13.46256675	15.61254316	10.27800395	27.1461775	12.80406377	8.678336313	16.99108654	33.76510488	9.255639781	34.70560668	2.303340454	8.34416385	3.728827199	37.5834422	20.37657415	6.816194142	3.440111753	22.06078133	19.28307528	6.622062256	9.638436092	9.942704401	7.609684933
AML_66	AML_66	75	FAB M1	CM	Diagnosis	6.5	23.95	21.75	12.4	11.9	19.58727381	26.75951186	25.57127927	15.07415276	18.28064915	31.61140487	19.09964561	13.9150259	7.331415584	30.49032054	7.569314077	11.35750484	7.260101112	9.604049159	16.22604082	3.903041245	8.158450245	13.02185722	8.511924455	22.53082308	14.24264373	7.764330026	17.57154252	27.43002998	7.48119729	14.44802312	2.639304277	4.040338341	8.464975495	34.48940753	19.90918537	10.57712423	6.654828831	10.33007262	6.583661879	3.132274355	5.741400606	15.57254674	2.203197889
AML_70	AML_70	70	FAB M1	CM	Diagnosis	3.7	24.7	16.5	11.5	4.4	19.08171141	20.4418163	12.4878827	9.138858426	9.059983793	24.85834675	10.95174663	7.673344668	1.715973111	28.66779235	2.964001228	6.385852863	5.944793381	1.642297453	12.55928052	6.272048052	10.2264154	9.616826791	5.833214856	19.77031668	14.13887806	6.854581132	10.51853984	22.3403256	10.51629147	22.68452817	1.465656255	-0.344423036	3.470593695	27.94361091	12.06582383	1.661066527	3.440111753	8.238003885	13.13848224	5.247869091	7.033250635	5.914433883	5.408746721
AML_71	AML_71	91	FAB M1	CM	Diagnosis	5.8	36.9	21	11.6	9.4	16.70112965	27.26594484	19.26813497	13.89382393	15.05073207	29.27105812	17.54800182	14.95204764	4.654567409	29.8596897	5.245675534	12.76332366	10.27724936	4.01304938	26.81836864	5.325382352	14.17033928	15.78106083	10.13931839	22.53082308	15.38592654	8.566785512	19.09171374	27.78350511	10.51629147	37.37769313	3.53849179	7.96020886	0.031696054	42.38984785	18.28175103	3.701877336	6.387540565	6.8542351	18.92873434	7.767988773	12.04114831	8.3192316	7.882900648
AML_80	AML_80	46	FAB M1	CM	Diagnosis	5.1	24.2	19	7.8	4.4	14.70436756	19.55253103	12.4878827	10.32720663	10.90992875	27.86629469	18.18454584	6.23542484	1.50220404	25.61058819	-2.265924341	9.396185492	6.399454147	-1.258101883	11.95888242	1.153848363	7.527225988	6.106605939	-1.956735637	16.03169935	7.125884379	4.251132965	13.92328669	20.49556085	6.158317067	12.8446515	3.172317675	5.009138587	4.178441337	22.01204513	9.837622889	5.80184471	2.667096167	-1.062970856	2.493342095	4.929872447	-0.838564803	10.59193116	5.581090285
AML_81	AML_81	80	FAB M1	CM	Diagnosis	4.15	16.85	20.7	14.4	16.85	17.18079812	24.58230885	25.31226058	12.70609264	14.13174085	30.76830383	17.31439827	12.62861369	11.61495413	31.16175139	8.681672253	6.71174881	6.539231764	11.70284166	24.17893685	18.83437531	11.16083933	14.60832012	17.54174261	29.60228823	12.46709318	11.09617208	14.17625224	32.43925139	5.958940483	29.95892659	6.940135512	16.76973144	8.339090044	34.58095805	10.7908407	11.7753256	5.806730802	14.28913654	24.80828408	6.063395522	8.196547446	14.09448647	10.35346356
AML_82	AML_82	70	FAB M1	CM	Diagnosis	2.7	24.4	23.6	12.9	9.5	17.80655313	25.32534376	16.06277738	12.11121171	16.65250227	32.33460574	15.55934266	11.31651862	6.833720823	29.05877983	1.85420785	10.67454517	7.260101112	5.488051124	20.59833497	12.81535052	12.19707895	9.480285384	5.348945529	21.58147657	12.32255761	9.205441085	12.77987496	36.75604489	6.419614704	12.8446515	6.232225107	10.9314058	4.470140538	35.76231969	10.68536587	6.545307078	1.586005711	2.676149361	12.69384353	2.978293433	8.293687892	12.24346914	6.237093893
AML_89	AML_89	85	FAB M1	CM	Diagnosis	2.7	9	19.4	16.6	16	20.4177928	21.95418661	27.94818539	12.62555846	11.31277189	23.83622085	25.26459656	7.531044128	18.00708382	25.95665806	14.19462684	12.42277122	12.35581863	10.08020657	27.38773489	25.36097918	10.42304081	18.49858301	24.38484774	31.42832011	15.50823027	10.21613847	9.728302854	28.4823512	9.409700672	30.29249572	5.791500537	27.74483886	6.668884387	33.40791395	12.79572843	15.86930792	1.878087043	6.583047154	30.17442075	3.256214822	5.542707473	10.22934558	14.74984643
AML_10	AML_10	35	FAB M2	CM	Relapse	4.1	27	24.1	16.9	19.3	18.26884405	28.27734792	25.57127927	13.26613494	16.94063147	29.93185563	22.37359317	10.42404726	13.13663085	29.29829258	4.405819839	7.067266043	5.211276169	2.190684023	13.93152436	14.91146829	11.58924014	7.912278674	10.41659333	25.1438173	12.32255761	5.464231167	20.39120096	32.6732851	3.56678052	19.78352663	9.250944494	9.399156755	6.42223473	28.10103519	10.61503279	2.935593025	8.320048041	28.51847794	16.86889661	2.762461464	3.602805321	30.03576792	7.609684933
AML_101	AML_101	51	FAB M2	CM	Diagnosis	2.5	22.6	19.1	13.5	13.6	20.33121923	24.76778624	20.25960191	12.62555846	13.67507238	31.30628542	18.60155893	11.65987919	8.506124747	30.64737159	8.777154846	4.930450579	8.372368995	15.12896683	17.41763771	11.72937988	12.76465302	14.2557448	4.607307728	22.71024085	13.95957358	10.21613847	16.11600753	20.04302386	8.340528664	14.65183366	5.633934903	7.048334659	7.074643896	28.79384569	18.932429	0.478215909	5.852887348	19.74104166	9.150404095	2.029200005	0.95427779	9.305126142	4.693737472
AML_116	AML_116	24	FAB M2	CM	Diagnosis	4.7	14	15.2	12.2	7.3	13.72122726	22.05487623	16.72228419	5.639585911	11.97033504	30.29774635	7.63857151	0.234879544	6.414490723	28.66779235	6.028079318	2.002933802	7.586888369	11.21762463	7.895323688	14.3363797	5.795859811	5.553752456	13.25332628	18.65296621	8.409474105	5.576622684	11.29955917	18.49923773	8.485518643	29.48685294	4.521239866	14.87231407	3.728827199	24.83349408	8.485668604	6.816194142	2.896516156	12.91396867	13.48960778	1.326752062	-1.211602543	6.072684171	10.23702732
AML_118	AML_118	52	FAB M2	MCM	Diagnosis	3.95	18.85	11.7	7.15	9.033958865	13.60782957	18.26951304	19.383021	10.2186931	17.1909	29.78733726	18.81877367	15.98051878	15.89951578	19.38536168	16.64089801	5.569876632	12.76604836	10.87257579	10.95782067	15.51825752	12.81454942	8.221967181	19.77599559	15.48610335	10.45012753	5.843255878	13.20327246	16.12721598	12.08290332	24.86302145	10.11042218	12.76156802	3.980693052	36.08802426	7.174606404	9.963745302	7.973838168	12.65103276	13.27057477	5.149688664	5.058099085	12.96396594	5.581090285
AML_120	AML_120	45	FAB M2	MCM	Relapse	3.2	29.1	19.5	6.2	18.9	22.06879343	21.22152943	29.30058952	14.31238956	11.97033504	31.0655763	15.84342397	4.985602851	17.00336503	29.8596897	13.77448006	6.060476024	6.822325595	10.46848907	16.6607728	21.42183642	11.68231982	14.08287817	14.88177379	28.3494272	15.11925626	11.57613942	10.51853984	30.12561589	6.158317067	35.57513625	5.167233598	13.72127978	0.031696054	34.71998277	13.09548006	10.67052366	3.757867011	32.64789209	19.59511463	3.527156275	6.310203341	5.044912179	8.410069564
AML_121	AML_121	45	FAB M2	MCM	Relapse	2.2	23.3	18.2	6.4	9	16.12172096	24.76778624	17.35848169	11.07112385	12.59246392	24.59343358	6.192325951	5.488913568	5.855501605	24.64512338	3.137123766	7.232788461	1.830036419	9.537394474	1.972242388	-2.948432676	7.169334843	11.50407393	2.751661706	20.17722224	11.54162867	8.996595448	6.401341128	22.45555033	4.56469296	16.24731532	4.250096807	2.501895422	-4.224793879	39.04942436	14.92413776	-1.096308539	0.664094213	13.78717497	1.721557465	2.349048277	7.449882396	1.854463155	-0.137206237
AML_123	AML_123	60	FAB M2	MCM	Diagnosis	2.2	23.2	20.5	4.1	12.6	22.1801914	28.76544614	20.25960191	10.08620101	14.79720168	27.79936229	6.584998148	6.23542484	10.94066079	27.27187433	8.431700353	8.142183844	4.355923749	14.36699911	-2.496153609	2.022560016	11.24796444	14.94137221	18.64914265	21.58147657	16.64355109	10.67051388	13.57394301	23.64775818	9.255639781	25.86704672	5.975010568	5.20467602	5.631577671	40.1209594	15.427723	1.981829357	1.01864678	14.78496758	11.82496269	2.029200005	9.186058319	3.042404201	6.005683947
AML_128	AML_128	35	FAB M2	CM	Relapse	4.6	16.4	13.9	6.4	11.6	12.49003386	17.36262497	26.23049918	9.54931438	10.90992875	36.73244682	20.28946165	-1.276753401	13.5572909	27.52420459	7.86030481	0.375816251	2.583283659	9.0139352	14.40988181	16.01253028	6.646328442	11.21947886	16.1796598	19.0058693	6.180420778	7.340409924	4.238694978	21.95518218	8.589931053	28.29038481	4.521239866	10.9314058	6.844504562	26.30577324	15.14926866	5.653728157	-0.090825949	11.72967529	19.75433765	2.978293433	5.883302075	1.56710725	8.117670067
AML_132	AML_132	55	FAB M2	CM	Diagnosis	3.7	15.4	15.1	11	12.3	12.23263009	22.56064973	19.49655962	9.694522614	9.61478071	18.79489544	17.54800182	8.636711758	12.06276839	20.1433534	8.938639343	8.872399664	4.178663372	8.630343906	17.16027608	11.72937988	9.515487912	8.39053776	8.657524506	19.41939837	10.87948741	6.684778678	5.387926642	21.25425693	8.103045396	22.14936189	5.443128229	16.76973144	4.970960372	23.46040608	8.859726409	12.63192704	5.1218052	3.012450269	6.899689733	-0.426889344	7.269972892	5.342872875	11.68373607
AML_138	AML_138	25	FAB M2	CM	Relapse	1	15.55	15.75	5.3	5.75	5.887301015	19.28511246	12.95540272	5.146831766	3.98067748	27.38004702	2.009329562	-0.16031033	1.272279231	25.37091255	-1.767733926	7.511478061	5.649154272	-1.650985532	6.882686618	12.69717239	6.889364417	7.773033516	11.18049391	15.85937947	5.214251012	2.539552996	-2.567262519	13.63399848	4.352737066	21.08487339	1.590829397	7.048334659	-1.675192606	25.45429472	7.424123943	2.288140934	0.496611028	13.68587344	10.96073324	1.75113318	-1.814683264	2.633074455	5.408746721
AML_142	AML_142	85	FAB M2	CM	Relapse	2.4	21.8	15.7	12.1	17.8	19.78818697	24.58230885	25.83705707	14.03754664	12.59246392	22.48805597	13.70252375	7.031547969	16.83503293	27.12461349	10.62932953	7.851949789	5.826630087	6.657734955	21.0641396	19.6725664	10.2264154	12.77515704	15.11377344	23.27408784	11.91065205	9.515650368	9.069862043	21.01725088	7.48119729	27.78173198	6.60425094	15.90403063	3.980693052	34.71998277	10.29809307	12.63192704	1.971344285	-1.062970856	22.53394126	2.349048277	3.941696967	10.81233011	10.91575489
AML_145	AML_145	82	FAB M2	CM	Relapse	2.6	25.1	11.5	8.3	21.7	19.78818697	18.41110612	30.20003734	15.26736103	8.373026025	25.5497691	16.2585893	9.216667591	14.5440414	24.88902852	11.51478831	3.713144884	4.355923749	9.24098421	17.00840653	22.67766908	10.57114029	13.99717284	17.07043659	26.29887273	15.85878368	7.877645826	1.994963045	20.33233259	5.814102643	28.97200835	5.443128229	14.63234507	0.947108439	38.26299515	7.627718271	14.17941346	4.09583426	18.48554751	24.01408493	3.661274735	7.601597235	4.037338131	9.675063722
AML_153	AML_153	65	FAB M2	MCM	Diagnosis	6.8	36.6	24.9	10.2	10.2	28.47516585	28.9494226	19.07343618	14.9210738	15.95198716	24.0819947	23.42572844	8.780746403	9.212519243	25.07122186	11.94845714	10.80332726	5.826630087	13.96910388	5.321314426	5.155818885	12.32527234	18.38205737	6.064116114	28.3494272	20.78929618	12.14138954	11.29955917	23.99784509	6.158317067	23.08939044	3.709394074	6.196565121	9.961922403	43.45840848	18.4361561	-1.247136055	4.276434654	24.00389686	13.88092849	2.349048277	8.591520511	-2.036115979	3.584132679
AML_159	AML_159	80	FAB M2	CM	Diagnosis	3.6	19	17.4	12.4	17.2	14.56223904	20.91372897	30.03617051	11.26986701	10.16982272	28.38992918	12.9876588	8.207242278	12.42864736	26.31234187	10.06430198	3.713144884	1.661823303	5.951892735	18.56960345	26.35392621	8.793363947	12.77515704	19.77599559	28.69647497	14.50687534	7.573529179	9.323671252	22.60905958	5.390039981	35.1182486	5.633934903	15.90403063	-1.198037782	31.20078478	7.788023356	9.718943568	3.91793769	25.8043667	16.86889661	0.462674706	8.900419733	12.7035802	9.422868742
AML_160	AML_160	65	FAB M2	CM	Diagnosis	5.8	27.9	11.2	3.95	5.2	15.67756219	14.84420504	13.48863711	8.265321893	5.871032069	24.0819947	7.417810636	4.128780976	-2.118698606	27.67174215	3.698004758	-0.008215365	1.339103041	5.146909064	3.697276451	2.923380153	7.915388133	9.882509583	5.691271687	16.35302169	11.54162867	2.98869769	1.400028551	11.65941221	6.76289082	18.80943219	-0.390589438	2.001418764	1.424992342	20.56810028	-1.237074904	2.13663815	-1.554115196	12.54493733	5.528632584	0.462674706	4.152791488	-2.036115979	0.706332207
AML_164	AML_164	40	FAB M2	CM	Diagnosis	3.8	13.1	15.6	13.8	15.1	18.93037766	21.42471629	22.77946194	10.32720663	11.11149016	26.19308592	14.96507176	2.402556613	8.684332589	26.18031016	8.493596359	7.680775039	11.41873332	11.53751334	17.73417064	17.58431604	11.04036149	15.48041719	18.47346636	27.59034576	14.69656119	7.631058208	7.893706945	24.8308041	6.682086602	24.57341269	4.014006972	16.48896123	1.988191482	30.75757505	14.32191823	11.06196623	5.1218052	20.68226438	24.29911412	3.405829443	4.799070349	10.22934558	9.099133404
AML_166	AML_166	80	FAB M2	MCM	Relapse	2.9	16	22.5	8.4	17.50615954	21.34067121	25.05642458	29.50851817	13.483399	14.90430739	28.32035509	7.85302262	17.98086439	16.302244	23.35368833	10.8467719	13.76585751	6.822325595	15.30104623	7.401929314	17.84068281	6.106186169	18.87174402	14.70093049	31.0350568	18.5417905	13.61269698	15.8717591	19.05067747	5.062385203	18.4269661	-0.128150345	11.50348027	13.72967913	29.98540239	17.84563899	9.560718645	1.357272857	28.08862095	8.425474051	2.349048277	6.597038225	6.42189224	7.104982672
AML_169	AML_169	60	FAB M2	MCM	Relapse	4.5	28.8	14.4	4.3	13.88640676	23.88890916	21.06816201	21.51309602	13.1387026	10.50418416	24.70080552	7.417810636	7.993490239	10.40658721	26.63689662	10.8467719	2.58991055	3.97335404	18.20912889	10.7361924	-2.948432676	10.32465884	20.03457389	7.37417526	22.3805162	21.63789666	13.35002952	19.31111124	22.22498187	5.062385203	26.45172781	3.878941823	-4.909531774	11.92293838	29.98540239	9.153634725	-3.613407434	2.134952441	17.13560629	8.6737755	2.978293433	6.597038225	-2.036115979	1.42895502
AML_171	AML_171	90	FAB M2	MCM	Diagnosis	4.9	26.5	29.2	0	17.00300479	27.08957327	23.58064355	41.95743033	17.27781271	22.39121757	23.96077306	22.07214264	8.350041235	17.67093474	23.78882247	18.50284402	17.65736001	-1.542030489	17.43346339	-2.496153609	14.7762365	20.03989586	24.80281098	18.14171281	22.79962938	20.1898247	13.47705917	16.11600753	34.84427044	1.543894177	36.679268	-1.441220015	12.51048461	5.773596126	29.98540239	31.90297303	18.20749462	-1.554115196	35.64259368	26.72513103	-1.483965802	-4.183983873	-2.036115979	-1.421375523
AML_18	AML_18	NA	FAB M2	CM	Relapse	3.1	24.4	18.5	10.6	9.7	17.24971667	21.22152943	17.65214236	12.11121171	10.90992875	24.75376937	21.69816549	9.622909229	0.282246472	23.54171652	0.766788801	9.295124959	7.836761764	-3.554933689	15.89608112	10.47124349	9.379585177	10.54203815	1.963288232	17.47943198	13.11820235	7.020038173	14.17625224	26.30703822	10.87827282	11.72246962	9.250944494	5.840049192	3.470593695	30.53684733	16.22457765	4.72812671	5.971398055	-4.672304502	6.743549324	4.448387359	2.990709427	13.94372288	8.690835762
AML_23	AML_23	46	FAB M2	CM	Relapse	3.5	20.9	18.4	7.7	15	20.81918067	22.38296257	26.23049918	16.38317801	12.7519641	26.54842097	14.34738257	5.977279552	8.625078637	24.50417667	6.638036042	7.680775039	4.355923749	6.371661776	16.36955093	7.353098375	9.241703736	12.22699683	6.593206545	22.9185462	15.17757219	7.952800592	10.72895705	20.33233259	8.589931053	26.6161682	4.953428709	10.51881869	3.728827199	26.39571272	5.713617023	1.981829357	3.91793769	8.67807705	15.77424806	4.854031385	2.990709427	10.44624565	4.831829148
AML_26	AML_26	12	FAB M2	CM	Relapse	3.2	19.6	15.9	7.3	14.5	18.08975984	20.75801466	24.88148962	11.77934254	10.70764477	26.89925044	10.46618946	-0.328070128	7.266484444	27.8198424	5.499040552	1.525072215	1.830036419	5.146909064	10.15035385	6.943638284	7.751363801	10.72248554	10.41659333	21.73798544	14.50687534	7.496387631	7.640524446	15.45882389	7.325922215	16.01822684	3.709394074	3.763576507	-0.199146815	29.28224227	2.725646352	2.473275389	2.258909179	16.54690076	14.18330143	1.080023608	2.367692251	4.556364501	6.131998167
AML_33	AML_33	40	FAB M2	CM	Relapse	4.4	14.5	13.7	6.4	9.8	15.16017106	19.81120379	18.33254897	10.32720663	7.033870981	30.4927592	10.30099779	-1.970570206	7.713296044	27.04032088	5.499040552	0.778289398	6.043291642	-0.031856417	10.28692957	5.96845131	10.57114029	11.21947886	12.61071064	16.78798703	11.54162867	7.101341648	8.105033024	16.49741803	6.869443754	17.01419693	4.865767697	13.9737606	2.462783924	20.31491456	4.385179234	2.935593025	3.009606032	17.92980211	11.1570692	1.884289272	-4.183983873	3.264585858	5.730535841
AML_38	AML_38	64	FAB M2	CM	Diagnosis	5.3	22.6	22.8	16.8	13.6	7.785519909	24.58230885	22.77946194	15.36841338	16.49061477	23.07391	18.70938204	15.17090844	14.35925858	26.87120106	3.537003076	13.48287465	4.844423877	3.275558456	19.35912716	4.864011109	11.24796444	5.283401438	12.68487534	29.35777255	9.540175678	5.791414182	18.42158993	28.15220999	8.19964081	18.23276261	6.321746448	8.726848248	13.35827155	34.21980028	17.70819825	7.212988367	4.276434654	26.20208848	21.96687323	5.7700419	14.1505234	15.83723511	9.546979528
AML_52	AML_52	28	FAB M2	CM	Diagnosis	2.6	20.4	15.4	6.6	10	10.2961387	12.88992549	18.4184386	7.862433477	8.373026025	22.34712031	9.353710575	10.15253644	4.654567409	22.6628097	-1.153674326	2.808694679	3.033267646	2.687264009	12.55928052	11.27140083	7.751363801	2.860203812	3.493046391	14.94967667	9.34713616	4.069398355	3.555704177	14.10839228	5.062385203	10.19716396	2.542719111	3.272398764	5.183491736	21.03180811	8.485668604	7.398974337	4.737202138	1.052486406	14.31250368	4.735121573	7.033250635	3.584178516	5.879004235
AML_54	AML_54	42	FAB M2	CM	Diagnosis	3.4	23.4	14.7	8.2	8.7	18.26884405	21.57638464	15.4454437	11.91585732	9.173559809	23.83622085	5.771877611	6.454539102	3.57832676	32.47801679	3.137123766	6.820774115	7.133015036	3.735067422	13.93152436	6.272048052	12.71554998	16.85582888	7.133874127	19.09083289	16.80244723	9.816200527	11.63164445	17.23883186	9.255639781	29.79804285	2.029230063	4.040338341	3.980693052	33.00091339	11.03700022	3.701877336	4.880348281	18.48554751	14.57042881	5.149688664	7.848222855	3.426310298	5.730535841
AML_56	AML_56	23	FAB M2	CM	Diagnosis	3.3	11.9	17.9	9	11.9	13.98213376	21.22152943	19.86625539	11.66228418	7.883530907	31.95019669	11.85055804	2.136425542	7.899911526	25.95665806	0.129016124	9.032273351	10.66982371	4.972599515	15.71033377	11.08103079	9.782794908	10.92945566	12.87184728	20.17722224	10.08357527	5.944944981	11.51061229	19.91746097	6.869443754	13.72807847	0.905417867	11.28555724	8.185719666	28.33459411	8.024600252	8.74733655	4.09583426	20.06728639	14.48451096	5.149688664	3.602805321	10.01412366	7.234739148
AML_58	AML_58	65	FAB M2	CM	Diagnosis	2.7	19.2	13.5	5.5	16.9	15.67756219	20.75801466	31.59971343	15.80974317	9.368982195	25.40663181	9.750081601	3.783621054	18.98708465	23.85642059	7.340151444	15.33026888	17.73117273	5.655359669	31.76897125	21.03673049	4.724776087	12.39173652	18.92692225	26.91578799	12.46709318	9.694634143	2.373678779	15.73484665	8.340528664	20.99601801	7.051462029	16.14418939	0.591154929	33.20293028	1.060055325	12.21379181	12.997234	24.00389686	25.48994463	11.77767348	16.41507344	8.56618472	8.904442303
AML_61	AML_61	32	FAB M2	CM	Diagnosis	4.8	24.7	13.6	8.8	16.7	23.43965768	18.7167764	33.81044479	17.43103549	6.741037116	20.75422371	15.68049471	7.531044128	7.102336246	23.54171652	7.68504518	6.957482167	4.355923749	8.630343906	18.39680329	9.309762682	11.68231982	17.6493894	8.511924455	22.9185462	17.01030605	10.04464486	10.15608965	17.23883186	5.696764959	15.72455181	4.182609302	5.840049192	2.984938921	35.29910651	9.515698644	7.212988367	5.542667096	16.30254764	11.63692089	4.213216606	5.343677869	2.321998308	4.831829148
AML_69	AML_69	50	FAB M2	CM	Diagnosis	2.4	8.5	15.3	14	20	15.98530348	22.48437989	30.45914379	15.58089484	12.7519641	29.45589588	8.561626106	3.146441899	15.71264713	25.07122186	4.642094433	4.930450579	4.844423877	4.01304938	11.8296094	15.86137004	8.005679767	10.41998831	13.25332628	24.22475935	10.45012753	6.684778678	13.40386013	24.55005801	9.661485719	20.01059652	6.144701983	11.76371421	3.728827199	27.50245391	10.29809307	6.365971397	4.880348281	12.00557945	18.19874967	2.613722495	3.788835655	8.3192316	7.882900648
AML_72	AML_72	38	FAB M2	CM	Diagnosis	4.9	14.8	12.7	8	11.8	11.78483695	19.40514717	21.51309602	8.860595734	7.639846077	26.74611112	12.9876588	4.827042665	10.40658721	24.70035856	1.85420785	1.791602697	7.97755045	1.153568435	18.2833057	9.506184752	7.527225988	8.828081489	6.888014539	23.9855668	8.64383909	3.415036985	5.797366513	26.13041464	6.869443754	20.28126544	6.70384728	7.213623568	3.231549558	31.4611223	2.367433431	7.398974337	3.646433281	10.01880792	12.96147688	5.654042725	7.033250635	3.939078273	9.099133404
AML_77	AML_77	65	FAB M2	MCM	Diagnosis	5.95	13.65	22.25	13.85	14.45	16.63288444	25.75579696	25.20310083	13.59466089	16.33579678	28.74540168	13.8913583	13.62557669	13.92334697	29.05877983	7.340151444	8.379656648	9.857087479	6.114406735	17.31403041	14.3363797	12.91689497	13.91190787	11.74296812	26.12576256	12.99711696	9.110146082	17.85895023	31.24016785	8.340528664	28.03244564	5.975010568	12.89044125	7.257602269	33.74284855	12.17387244	8.135210369	5.672109724	8.820319616	19.75433765	6.622062256	8.524448206	16.56538569	12.5254126
AML_85	AML_85	42	FAB M2	CM	Diagnosis	4.7	17.4	18.4	12.2	14.4	13.53166036	20.28082937	24.6367052	12.7871436	11.69095	29.61910521	10.95174663	4.827042665	6.232990513	28.11876722	5.245675534	7.967246742	6.822325595	3.488195025	12.34526193	12.81535052	10.2264154	10.72248554	6.376696961	20.8696883	12.08084562	7.221721279	13.20327246	20.33233259	9.092605869	18.52329452	5.791500537	7.213623568	4.970960372	29.02024782	12.2823657	2.725361772	3.297232795	3.62838296	10.03870724	2.864145727	2.072647878	8.918046209	4.505823675
AML_86	AML_86	50	FAB M2	CM	Diagnosis	4.9	23.8	21.4	13.9	13.3	17.59643804	23.23304171	22.97366887	12.11121171	13.82403897	29.27105812	14.19483768	10.15253644	12.73947862	26.18031016	10.25952277	6.957482167	8.691995029	7.970484707	16.36955093	18.53267522	10.07904648	14.78866749	7.531598318	22.53082308	13.95957358	11.6684702	14.62953662	22.60905958	8.340528664	22.32730512	8.222964994	13.29232159	6.42223473	31.98798113	13.09548006	8.234650576	6.502729175	3.912723285	14.18330143	5.022633916	4.478722173	11.11023172	9.675063722
AML_90	AML_90	48	FAB M2	CM	Diagnosis	3.8	13.5	11.5	8	7.1	13.87091936	16.94763214	15.14047559	10.76772417	7.745645171	24.59343358	13.40125182	-0.683258949	5.658397786	24.08395824	1.412401207	7.680775039	4.178663372	2.190684023	13.11514419	3.396955539	9.030280196	4.879789314	4.016264182	18.87607916	8.64383909	4.654472354	5.797366513	14.10839228	8.103045396	24.57341269	3.709394074	5.20467602	3.470593695	19.75345726	3.36736966	5.357058604	3.233598254	0.543719126	10.66085981	1.182270408	0.571051604	0.492408872	3.584132679
AML_97	AML_97	63	FAB M2	CM	Diagnosis	1.9	19.8	19.9	10.1	17.8	19.35113497	22.868032	33.81044479	12.46583173	12.85944323	22.14815252	16.99614889	10.42404726	17.36777948	25.19788013	11.51478831	2.362634665	10.01754805	16.82260867	22.20836882	29.32800558	9.649778264	19.21566246	21.79811052	29.60228823	16.2703502	10.99192278	4.7601078	28.4823512	6.158317067	27.78173198	5.443128229	20.59135641	-0.653037377	34.21980028	12.2823657	12.93875047	0.496611028	29.31826528	33.89603479	3.256214822	6.025321838	10.0856964	15.61397767
AML_104	AML_104	26	FAB M3	CM	Diagnosis	4.9	21.6	17.7	13.7	14.3	16.22395573	20.09009125	26.39309348	11.52546088	12.7519641	31.0655763	16.99614889	4.128780976	14.5440414	30.22171224	8.370176585	3.962100391	9.257130959	14.96436719	19.48736324	19.1536846	10.32465884	12.91213274	19.22455696	26.69249499	10.64055069	10.67051388	8.105033024	24.8308041	10.28391429	28.62411386	6.859327614	13.87142104	8.464975495	32.64385878	12.53746761	14.17941346	0.378382725	23.40843615	26.00048532	3.405829443	-2.010196297	8.106766642	11.4987322
AML_62	AML_62	44	FAB M3	CM	Diagnosis	6.9	25	18.4	13.8	10	14.70436756	20.09009125	23.6261223	8.713515766	10.50418416	31.0655763	19.88901414	1.744793187	12.29396589	30.98204708	6.138927231	4.053734678	10.36980764	4.468432861	12.85857443	18.83437531	9.136753945	14.72821679	17.40260879	24.07507422	12.65960393	9.614621592	9.323671252	25.61432882	4.56469296	31.94696112	4.778804886	14.40345591	9.038647299	27.50245391	15.76563944	8.960884903	1.763635846	17.13560629	25.7386838	5.7700419	4.212541447	9.023547879	8.690835762
AML_84	AML_84	80	FAB M3	CM	Diagnosis	6.5	17	14	19.9	9.6	13.4550128	17.53418722	21.01489773	13.35225914	9.749041314	31.0655763	16.04951939	0.45759551	14.00784924	30.33903476	4.642094433	8.715533444	9.560388149	6.371661776	21.0641396	13.57928273	11.04036149	11.86791005	12.3536741	26.29887273	11.71470269	9.205441085	12.97354825	30.65446617	10.87827282	30.64374596	7.84084628	14.51660562	7.074643896	33.9139095	14.11538346	10.1324842	1.01864678	7.286012543	25.25276758	3.132274355	3.788835655	7.928948256	9.099133404
AML_87	AML_87	60	FAB M3	CM	Diagnosis	5.2	23.5	18.6	9.8	11.4	15.16017106	22.05487623	21.93800282	11.40779851	13.50004649	31.43349663	9.353710575	-3.153604121	12.73947862	31.85960209	4.405819839	9.032273351	7.454454842	1.642297453	14.58541246	12.11351634	9.649778264	10.23399017	14.39352999	26.54715954	11.3163165	8.827589882	10.51853984	27.78350511	6.869443754	27.29944886	4.014006972	13.72127978	4.781231284	36.08802426	6.655681337	-3.613407434	-1.554115196	4.568457965	16.0342542	5.597841051	2.719961738	8.56618472	9.422868742
AML_165	AML_165	23	FAB M4	CM	Diagnosis	4.4	10.5	14.4	12.4	14.1	11.40645597	18.34078907	24.05773372	10.76772417	10.50418416	27.31434442	10.58891934	-4.994197953	11.77288708	31.35149452	3.856155959	4.7025604	4.844423877	1.153568435	9.688014525	14.68696606	7.017719658	9.053169532	13.76742712	27.1461775	9.008496259	5.738865474	10.96908015	18.40448295	5.958940483	18.33012922	3.172317675	6.81448351	1.310782095	26.79099395	8.17996075	4.72812671	2.134952441	21.50381002	16.38325192	0.767224738	-4.183983873	5.754086357	5.879004235
AML_150	AML_150	24	FAB M4 eos	MCM	Diagnosis	2.7	11.1	22.1	9.6	12.7	14.84554105	25.18929153	21.14880514	9.138858426	12.30461332	28.84268695	5.771877611	12.38752221	11.61495413	25.51569	4.816735165	9.816367325	0.526024859	4.972599515	8.159957252	13.78576963	8.793363947	9.882509583	5.691271687	31.22578879	12.17769348	9.694634143	8.514318199	24.39114078	6.682086602	26.89562683	2.901691547	8.34416385	8.464975495	29.17021247	10.50948442	3.861833399	4.276434654	30.05863166	12.69384353	3.661274735	10.1272578	15.97471224	3.802554729
AML_157	AML_157	66	FAB M4 eos	MCM	Diagnosis	4	21.9	20.5	14.7	14.7	21.14661322	25.18929153	28.10594696	12.01345215	10.01343238	32.33460574	14.69315051	16.44606038	14.09362398	30.49032054	10.62932953	7.232788461	3.488415165	10.57698037	5.464107118	14.51042468	12.19707895	14.37218134	15.30460926	31.64457598	16.34252859	11.20337473	12.55719675	26.13041464	7.954002548	33.2078081	4.778804886	8.34416385	7.074643896	35.86925021	15.14926866	7.777869572	3.91793769	33.86443499	17.96284768	3.132274355	13.90897623	21.45936619	6.342134246
AML_24	AML_24	7	FAB M4 eos	CM	Relapse	2	14.6	13.6	7.1	10.2	16.94044919	16.19169387	17.9326437	7.616212714	8.619376785	24.45629894	8.753902603	2.608347175	6.414490723	24.96785052	4.225646577	2.58991055	2.064890303	2.687264009	10.0128457	7.353098375	5.272867988	7.580388694	10.90198822	18.51461839	11.71470269	6.188828781	6.401341128	14.86452306	6.419614704	16.24731532	2.464185523	5.840049192	2.151222179	23.11588535	4.916753835	1.536496031	-1.554115196	14.53769952	14.82798022	1.691976157	-4.183983873	7.462144325	7.431724725
AML_34	AML_34	10	FAB M4 eos	CM	Relapse	5	6.1	13.5	11	12	15.40251407	20.60079128	23.20090994	11.66228418	9.749041314	27.46781024	8.164107764	5.715923005	9.387200005	29.8596897	6.028079318	5.266478999	9.069133117	6.179020842	14.40988181	10.85261095	10.07904648	12.08930615	11.81399087	21.95456006	12.65960393	7.340409924	10.96908015	25.11543259	10.87827282	25.10804149	1.114265916	11.61417168	7.948496091	31.05269263	7.300112892	1.783212131	2.667096167	17.68009815	17.96284768	5.149688664	0.04151723	9.199469311	6.131998167
AML_49	AML_49	74	FAB M4 eos	CM	Diagnosis	6.4	23.6	20	18.5	12.4	17.80655313	26.39790423	24.29379641	13.89382393	15.81730086	34.83882642	13.40125182	12.92840094	9.008024877	30.98204708	7.340151444	11.07190679	5.110376268	5.318643716	17.95035939	11.00489999	13.36841838	9.27024242	15.11377344	24.37519581	12.80406377	5.576622684	18.0896235	29.64067216	11.76054741	19.41676567	3.709394074	10.9314058	11.58929302	36.72887467	16.71734647	6.27659267	5.738727103	26.20208848	22.99103695	5.453107956	11.21665595	18.50631746	10.43349817
AML_74	AML_74	35	FAB M4 eos	CM	Diagnosis	3.2	16	14.6	8.5	12.4	9.682533253	18.0868145	21.38122982	10.93045512	8.373026025	29.04102427	10.00721868	5.33583693	6.556647341	28.46724599	-1.153674326	7.680775039	3.687837857	3.275558456	14.23525743	2.669710487	5.272867988	8.593803818	7.531598318	21.06812816	9.008496259	4.799956903	12.77987496	27.63028615	9.871814622	18.90392695	0.60956646	4.561663118	6.668884387	28.90728049	5.247107653	3.474391791	1.763635846	8.009719946	13.70742059	2.52218993	6.310203341	11.33717419	4.16438505
AML_75	AML_75	5	FAB M4 eos	CM	Relapse	3.9	1.6	15.4	10	13.2	10.74287862	19.13214968	24.4643379	7.862433477	8.886711295	26.89925044	8.164107764	4.827042665	8.296328683	28.11876722	7.141759204	2.362634665	6.986896288	12.7946886	12.68757346	11.46196202	9.782794908	11.75657218	14.01309057	19.77031668	9.726763699	7.952800592	7.341093171	23.18482494	6.572924456	24.71764734	3.047179104	9.302611449	6.42223473	26.21500144	9.299097308	3.701877336	-0.414743293	17.13560629	17.8228291	3.661274735	-0.250476469	7.642566567	8.189583369
AML_88	AML_88	75	FAB M4 eos	CM	Diagnosis	3.3	17.1	18.7	13.3	13	15.67756219	23.23304171	24.29379641	14.63286494	11.97033504	29.61910521	19.33269543	5.142318477	11.30473989	30.33903476	2.964001228	9.816367325	8.775834169	4.356829624	15.208552	7.574353134	12.503408	10.92945566	11.67212892	24.37519581	11.13844602	6.305941854	15.77713169	29.84377538	9.871814622	23.63617799	5.167233598	7.799397986	5.324922635	32.84124266	10.29809307	2.935593025	2.258909179	5.27275766	20.02492962	4.448387359	5.343677869	12.7035802	6.510306595
AML_96	AML_96	30	FAB M4 eos	CM	Relapse	6.8	24.2	23.3	14.7	16.4	18.66961202	25.53605792	29.72671839	14.21058898	15.47823167	28.22826002	14.42389543	14.60659026	11.90077922	33.65962612	7.057240876	6.957482167	6.822325595	12.55028864	25.29814417	8.340991421	12.91689497	10.23399017	10.13931839	28.3494272	12.56335575	9.378826381	12.18226645	21.60631146	12.08290332	21.66133818	4.865767697	10.9314058	12.3087206	36.48850887	16.06821244	7.305725025	3.757867011	28.51847794	19.13001071	5.97586369	11.54967551	14.78942336	11.2177522
AML_13	AML_13	7	FAB M4; FAB M5	CM	Relapse	3.6	8.4	12.4	8.7	12.1	15.40251407	16.79866363	22.52090362	8.974260154	5.586799894	25.69074147	3.409250279	0.001673994	4.654567409	28.24841915	6.028079318	5.404844353	8.919644659	4.24379195	9.261035227	15.61499563	10.57114029	13.79885049	11.60146231	20.66735467	12.46709318	6.979044574	7.640524446	20.65742674	8.955206364	18.99801049	1.361848913	12.30738592	2.462783924	27.13090418	8.859726409	5.564816723	2.667096167	7.775325155	13.88092849	3.661274735	0.207281996	3.264585858	5.234333882
AML_02	AML_02	75	FAB M5	MCM	Relapse	8.6	23.1	17.15	0	4.25	23.2300192	13.93002878	9.459660673	14.44298715	6.282631198	24.59343358	8.988862014	4.338698746	7.428082477	28.46724599	17.36344131	4.114345205	5.251457877	15.67145953	3.879797789	15.04837838	2.859541512	17.74654566	8.105126076	27.46611141	18.15956608	11.04369558	14.39951374	12.24550573	2.110839792	15.48317743	9.250944494	11.17819391	1.715359107	17.19071922	6.430313424	-3.613407434	2.311256806	-2.449787041	14.05388567	5.87081411	1.437292682	1.712829852	1.093795932
AML_08	AML_08	25	FAB M5	CM	Relapse	4.7	7.6	15.8	14.9	14.1	18.81801664	21.42471629	27.69452914	12.97168631	11.97033504	33.08376926	19.09964561	7.13887337	15.36249634	30.22171224	7.057240876	6.548635931	7.836761764	7.003826369	11.95888242	15.280577	11.75796	10.23399017	16.1796598	27.1461775	11.13844602	10.48375596	11.51061229	26.94729602	9.661485719	16.24731532	8.818019461	13.57490048	4.970960372	34.3987205	13.24746786	12.21379181	4.990300986	19.90342598	26.27716783	2.349048277	8.900419733	16.33552568	10.23702732
AML_102	AML_102	85	FAB M5	CM	Diagnosis	3.7	13.8	21.5	17.4	11.5	9.483535181	25.64471663	20.67596083	8.496879209	16.09142677	28.53050032	8.848574906	11.14905212	12.95351006	26.87120106	2.061483662	9.464383248	7.454454842	10.01105535	18.80510322	8.952067969	8.158450245	5.283401438	8.909807511	22.71024085	7.8018102	6.117093107	16.42552963	33.18325888	6.419614704	15.298041	5.024122714	5.620464576	8.692956358	27.74467804	13.6739627	7.090074603	4.276434654	25.06895993	17.59178503	3.83528078	5.143976102	18.15054657	6.237093893
AML_122	AML_122	10	FAB M5	MCM	Diagnosis	0.8	4.7	20.7	5.3	8.1	10.52375044	22.868032	17.10213487	6.272242372	14.35613424	22.62280692	2.906439735	4.585404492	4.254237236	21.18338476	7.569314077	5.127210118	1.528396005	7.409750864	1.710036653	0.063122982	6.106186169	14.94137221	12.1722557	20.8696883	6.336462612	7.101341648	15.1556883	17.76471032	4.56469296	20.81805655	0.905417867	2.955903957	-2.737902139	27.50245391	9.299097308	6.187368819	3.16983226	23.62721673	4.236089172	0.767224738	11.37986864	18.76340304	1.819127704
AML_126	AML_126	60	FAB M5	MCM	Diagnosis	1.5	24.5	25.4	10.6	17.7	24.21515277	28.59314564	28.6087751	10.47655699	17.7622728	29.04102427	7.190082185	10.42404726	15.47602397	27.27187433	15.6639932	13.76585751	9.705075642	19.30714628	-2.496153609	8.952067969	11.42535569	19.51847778	31.253861	26.02343026	18.04222588	12.37154226	18.78809794	25.95620921	5.062385203	27.47751452	4.098308853	12.59324143	-0.872898959	39.44681344	23.03890697	8.960884903	0.221838404	21.74821419	16.16478119	0.570453226	10.1272578	12.24346914	2.857080578
AML_127	AML_127	46	FAB M5	MCM	Relapse	0	21.3	16.75	7.05	14.3	10.95442011	21.72764663	25.9532754	9.812530695	8.709558859	21.98930905	13.70252375	16.96860711	16.302244	21.87400352	9.655967065	5.569876632	4.761327339	4.831117316	11.26531347	14.07958127	8.793363947	13.18682553	9.861354736	22.32015798	9.726763699	6.684778678	4.238694978	21.25425693	3.95038285	17.38043872	6.780618792	14.2927362	13.04438558	30.90498363	6.875412195	11.7753256	2.847753818	4.568457965	14.39853985	0.767224738	14.41474193	10.81233011	8.510603915
AML_131	AML_131	40	FAB M5	MCM	Relapse	2	17.5	21.9	5.3	13.55320705	12.05653396	24.02421679	27.79467481	14.31238956	13.21622625	27.24872174	4.363862512	10.03764769	9.793896484	25.7043053	8.938639343	8.715533444	-0.12904079	13.48801024	6.268340874	-2.948432676	11.42535569	16.13086958	-1.956735637	14.29829872	14.77921335	10.74255934	11.29955917	18.59312368	6.052262847	12.8446515	2.029230063	-0.870548613	10.29585941	29.98540239	12.42778279	3.174893893	1.586005711	20.97013947	-2.517401569	1.326752062	10.7604023	2.510688868	3.584132679
AML_139	AML_139	3	FAB M5	MCM	Relapse	5.6	24.3	23.6	4.6	14	8.909622437	29.36137291	21.93800282	10.62327468	14.65770947	27.71048399	11.38593541	16.16087728	13.79884748	25.37091255	3.537003076	14.56278052	7.260101112	5.820781132	7.401929314	10.01087702	12.503408	11.86791005	6.593206545	22.16859304	9.726763699	9.205441085	7.640524446	20.57665652	7.325922215	20.50556011	2.029230063	11.76371421	10.90209191	25.30372148	13.47844335	6.545307078	5.397326071	20.97013947	12.8279985	6.908449046	13.68600681	13.94372288	4.063340667
AML_148	AML_148	95	FAB M5	MCM	Diagnosis	5.7	16.4	18.3	6.6	16.2	20.5936993	24.37196347	22.29462084	9.859035022	10.70764477	28.53050032	12.11828323	5.715923005	9.008024877	27.92611457	7.340151444	11.93787725	5.530470157	14.16349743	1.287862053	7.920367866	8.565357668	17.10623858	14.61197275	24.83245573	14.61474532	11.57613942	5.387926642	18.21222007	9.409700672	13.34030343	0.60956646	6.577315388	0.947108439	34.95654964	17.98684287	4.176315788	0.221838404	23.19459066	11.1570692	5.97586369	4.478722173	0.492408872	3.882110799
AML_154	AML_154	50	FAB M5	MCM	Diagnosis	9.5	29	23.1	6.7	15.8	27.48457956	27.73170849	27.30963619	13.73083152	11.53942569	27.18315868	15.92552418	7.815604581	8.506124747	25.75074959	13.49424788	4.7025604	1.13426729	13.60373346	1.287862053	8.831479755	9.136753945	15.78106083	8.365148501	28.3494272	19.71772689	12.25395992	8.105033024	25.11543259	6.572924456	22.95401615	3.172317675	2.501895422	7.471682404	41.5849024	16.22457765	5.05895566	3.009606032	25.24615613	12.37788897	0.944273148	7.848222855	4.870351773	0.842568395
AML_155	AML_155	65	FAB M5	MCM	Diagnosis	7	12.6	17.8	0.1	12.4	25.16160516	25.86948635	23.79121783	13.483399	14.35613424	33.52236097	19.51289623	17.44141836	10.67215668	21.43811773	10.98201023	14.84224368	2.41960063	11.53751334	14.10481917	14.3363797	13.46256675	13.13177504	8.105126076	26.54715954	14.34746477	11.31383204	17.43531753	30.98113145	9.409700672	16.47166297	-1.441220015	1.044275884	9.222062854	38.02652859	21.53643799	12.21379181	5.971398055	26.62422858	0.770301658	7.767988773	12.24305918	13.55615611	-1.421375523
AML_156	AML_156	50	FAB M5	MCM	Diagnosis	4.1	13.9	21.2	12.4	10.7	10.11923312	18.0868145	14.2591024	9.374288446	2.970505985	32.71505722	7.014261913	9.885708189	9.008024877	22.98478802	-2.712068829	9.816367325	3.253452173	8.158000948	-2.496153609	10.54763247	4.019563692	6.451900845	9.44176444	23.21490922	7.8018102	7.221721279	10.96908015	28.82765435	6.572924456	20.01059652	2.734286642	11.35770899	4.781231284	29.17021247	19.11071905	-3.613407434	0.664094213	31.99778747	17.00277481	1.182270408	10.1272578	19.33905543	5.012687521
AML_27	AML_27	45	FAB M5	MCM	Diagnosis	1.8	9.7	18.1	9.1	14.9	17.98310815	23.44578698	20.91387772	10.62327468	7.346459119	31.30628542	6.833735171	14.15698509	11.61495413	29.42130578	2.786437342	1.042288868	2.247290408	4.356829624	7.058964699	8.587970258	11.42535569	9.882509583	4.139480632	23.09648233	12.65960393	8.046383861	13.99479735	19.49109591	4.182711862	16.74600618	3.295742148	9.110143185	7.074643896	30.97879544	9.515698644	6.365971397	3.646433281	7.452366563	13.62042879	5.314875003	7.269972892	11.76258098	5.879004235
AML_31	AML_31	34	FAB M5	CM	Relapse	6.6	21.5	15.6	9.3	18.8	11.50294024	17.97384031	18.95453587	15.07415276	7.639846077	22.75205375	8.561626106	11.79184216	7.899911526	34.83150752	3.980805908	-3.974166403	3.033267646	10.21978123	8.621726632	9.151493967	13.92095898	17.55431966	7.878630296	18.37256719	11.78839123	11.79600669	7.068829294	10.56965168	6.419614704	29.64075898	1.758573474	0.415770812	4.373476986	28.33459411	3.86693195	-0.004595753	-0.090825949	20.45588859	7.905371391	4.590100827	3.285483758	5.632345958	5.581090285
AML_40	AML_40	80	FAB M5	CM	Diagnosis	4.5	9.1	16.3	15.6	13.4	6.356894315	20.60079128	24.15854532	13.1387026	10.16982272	27.31434442	7.014261913	2.402556613	10.58334826	24.50417667	-0.414642846	3.020050525	3.488415165	2.96576813	17.84171946	7.353098375	5.957515202	6.885224736	12.06417887	21.58147657	6.624212924	5.196741815	14.86723319	24.55005801	7.325922215	26.28953717	2.303340454	7.799397986	5.324922635	24.27202646	7.300112892	3.701877336	4.09583426	19.26190232	18.1039925	2.762461464	2.367692251	13.2321119	4.505823675
AML_60	AML_60	41	FAB M5	CM	Diagnosis	5.5	8.9	19.3	11.1	15	15.16017106	23.71715441	27.30963619	15.65518764	12.9952287	26.03534798	10.00721868	3.425274572	11.83665312	26.87120106	8.777154846	6.548635931	10.83504019	7.003826369	18.56960345	18.31648035	11.58924014	9.616826791	16.51962016	25.68970772	7.8018102	7.821082857	13.74698272	29.25305287	9.871814622	28.29038481	4.953428709	15.19038995	9.656931166	31.4611223	9.979775856	13.36333462	3.91793769	22.71289874	22.75868915	6.453598935	4.478722173	8.918046209	10.91575489
AML_63	AML_63	35	FAB M5	CM	Diagnosis	3.5	0.9	13.8	13.7	15.8	9.059719641	16.06850077	22.13274472	11.26986701	5.002402439	27.57784022	-1.04146625	-3.153604121	11.06116171	26.87120106	-1.153674326	-0.440696423	5.688637706	2.190684023	12.13083805	4.621362396	11.42535569	7.580388694	12.3536741	21.95456006	7.8018102	4.654472354	15.37014914	26.13041464	6.419614704	32.53971765	-1.441220015	4.561663118	6.42223473	26.48485301	3.86693195	-1.485705982	1.971344285	13.07025859	20.70505956	3.405829443	-0.838564803	8.460444701	6.342134246
AML_37	AML_37	27	FAB M6	CM	Diagnosis	4.4	15.2	14.8	10.4	10.9	11.2591567	19.03868424	20.25960191	9.694522614	8.373026025	26.54842097	4.642631428	5.488913568	5.200893208	26.04670866	3.698004758	5.127210118	3.687837857	0.603917513	11.48325799	6.565657006	8.407185157	7.220921556	8.909807511	18.74328319	9.008496259	4.46075084	13.74698272	18.9606473	7.144545808	20.81805655	1.465656255	5.840049192	3.980693052	25.30372148	6.245540572	2.618278461	3.297232795	13.58422989	10.40552979	3.768347187	1.135165518	7.023406804	5.012687521
AML_108	AML_108	NA		CM	Relapse	6.2	3.7	13.7	8.3	11.6	12.49003386	19.03868424	21.80776436	8.265321893	8.886711295	25.40663181	13.96705428	2.955102538	8.506124747	28.33550261	10.25952277	3.358180945	8.555942693	11.21762463	8.771935762	11.15716625	6.373176862	17.10623858	10.41659333	19.53839609	11.54162867	8.139645017	6.908333827	18.21222007	6.869443754	25.00960723	1.758573474	14.75084994	4.970960372	23.91071217	3.86693195	-3.613407434	-1.554115196	10.51310226	20.19066541	5.453107956	-4.183983873	6.228997588	10.0156979
AML_36	AML_36	10		CM	Diagnosis	4.3	7.3	12.6	10.3	11.6	7.785519909	17.73938741	19.26813497	8.496879209	5.275676694	26.74611112	3.409250279	3.146441899	10.94066079	27.12461349	3.339618459	2.165838473	5.530470157	2.96576813	15.208552	14.16464116	8.565357668	8.13549752	12.98517797	18.07602714	8.160791918	3.213535284	7.640524446	18.21222007	7.48119729	20.50556011	2.303340454	11.95404311	4.178441337	26.79099395	2.725646352	7.524169172	2.782420449	13.17388153	16.55898081	2.150604236	1.683628093	3.042404201	7.882900648
AML_01	AML_01	30		CM	Relapse	6.4	31.8	21.3	7.1	10.4	21.54041921	20.09009125	20.91387772	15.07415276	10.32482	35.26477338	13.70252375	8.997909102	5.200893208	32.85366192	2.677563798	5.815822786	4.967890104	3.735067422	9.688014525	2.402727121	12.03230985	16.35023584	7.725547397	21.26311405	16.72223363	9.816200527	9.912468938	25.36298684	8.839844167	10.58942289	3.53849179	1.729087224	5.183491736	26.1233626	12.79572843	1.101345759	5.1218052	11.89575627	9.931697449	5.314875003	8.659137794	4.277516223	4.505823675
AML_03	AML_03	92		MCM	Relapse	9.4	30.35	21.05	9.9	18.65	36.78328417	32.02610752	30.93390976	13.77692306	20.70012461	34.49473105	25.9901484	22.0494529	14.83458298	30.13568868	11.26475701	8.935971389	5.391404175	26.29271574	3.008931259	16.11479762	15.21321724	19.76581479	8.291285345	23.09648233	19.94176453	19.55997316	21.6118532	34.26596687	7.144545808	4.812637303	8.470658428	5.546206159	14.80418468	37.44344087	20.90983351	1.101345759	8.483576928	14.38873198	7.052321853	6.1777984	17.15528728	20.90516319	0.971420208
AML_04	AML_04	80		MCM	Relapse	5.6	36.3	31.6	8.9	17.5	24.56801473	30.48211626	25.31226058	16.5362188	18.00925949	28.38992918	20.57241947	15.3222919	8.772960301	31.85960209	12.37138808	11.07190679	7.836761764	10.68671447	6.009381181	10.31821832	13.07753618	17.10623858	7.052571507	20.53006218	19.06428774	10.91551363	11.29955917	21.01725088	7.325922215	33.2078081	7.960796955	10.51881869	10.4499036	41.96374851	14.66134095	1.536496031	5.397326071	18.28232604	17.45444682	7.015755781	13.28426769	4.692331061	4.288380202
AML_09	AML_09	53		CM	Diagnosis	5.2	23.3	21.1	14.7	12.1	25.38125501	22.66266574	23.20090994	8.496879209	15.68693151	24.85834675	18.44260541	13.9150259	11.61495413	26.87120106	14.55629566	3.838497563	11.74109432	12.55028864	15.48071415	23.28381018	11.87358523	21.99716679	20.42188193	33.0522015	19.32385142	13.91640998	2.71112775	25.61432882	9.661485719	19.27797001	5.024122714	17.2921295	7.417619749	30.75757505	10.7908407	14.5501315	6.277350583	21.20471687	31.01155273	4.295529547	5.883302075	15.57254674	11.2177522
AML_105	AML_105	4		CM	Relapse	4.3	8.7	13	8.1	10.9	9.205168223	15.11751797	18.54544446	7.392104798	5.871032069	22.14815252	7.417810636	2.709075945	5.496100625	27.8198424	5.245675534	1.042288868	4.507580252	8.503748979	11.61344789	4.621362396	7.169334843	12.39173652	3.628830901	16.50364408	7.29464574	5.576622684	6.222396462	15.16938052	5.814102643	26.28953717	0.230956795	9.46365663	5.324922635	22.18538471	4.916753835	-1.923136661	-0.648984908	9.699027477	10.40552979	2.150604236	-1.211602543	5.044912179	5.012687521
AML_106	AML_106	80		CM	Relapse	4.3	18.7	14.5	13.4	19.7	17.59643804	18.87983438	31.36348797	14.31238956	12.14965859	22.62280692	12.9876588	10.90252516	12.06276839	30.98204708	14.97388449	0.778289398	6.986896288	16.55759663	13.02959631	16.64622846	11.04036149	16.13086958	14.39352999	41.12669116	17.01030605	11.37038724	10.33767074	35.28906663	8.839844167	30.46574899	8.222964994	18.04709766	1.644552218	35.15056534	14.66134095	13.36333462	4.409993088	18.79317424	40.63976381	3.768347187	10.43390901	11.18551978	12.26249931
AML_107	AML_107	27		CM	Relapse	8	13.6	21.5	14.5	16.4	13.72122726	25.64471663	23.42923978	8.713515766	19.18607704	28.6731828	13.21324413	7.317347415	9.968327448	32.85366192	10.06430198	4.20457974	8.146502576	13.05048285	19.81726239	15.280577	11.87358523	14.489675	12.06417887	28.85309684	11.13844602	9.981557555	17.17576974	29.06749554	10.13578507	26.12946366	4.726925333	10.9314058	8.692956358	31.79869884	12.94494007	9.217383611	1.763635846	9.302669543	19.13001071	3.132274355	2.545921144	10.37374028	9.099133404
AML_109	AML_109	9		CM	Relapse	5.1	12.7	19.6	12	15.7	14.34703926	19.66848572	22.29462084	11.26986701	14.90430739	26.54842097	10.00721868	5.977279552	14.73581368	30.05122918	10.62932953	1.525072215	8.555942693	12.55028864	10.7361924	16.53705054	7.751363801	12.77515704	13.48777264	25.0497577	8.64383909	10.55292608	14.28708949	21.95518218	5.574599943	27.29944886	5.221562113	14.99695214	9.784537459	25.84286963	6.430313424	9.367948027	-1.554115196	6.39661595	27.58711429	4.295529547	3.788835655	5.914433883	8.690835762
AML_11	AML_11	3		CM	Relapse	9.2	30.5	26.4	16	12.9	22.64882702	29.14716004	23.42923978	14.52329561	18.926715	29.45589588	24.31594403	15.6399232	10.17233758	30.77768263	11.07435174	13.30809153	8.321251956	10.36116895	24.6252048	14.59837086	14.7319902	16.61679453	15.50058311	26.29887273	16.88428419	11.20337473	12.65222942	31.80206845	5.814102643	13.95124291	7.960796955	13.15563789	12.10811506	39.88401975	19.29658907	10.91160248	8.172355548	24.00389686	21.83156901	5.149688664	12.45681556	9.658351633	10.77621736
AML_110	AML_110	65		CM	Relapse	5.8	23.4	17.8	11.8	10.9	16.49650873	20.28082937	21.61160552	12.46583173	13.21622625	33.33650737	19.63582869	9.810238611	13.28658396	30.05122918	5.075250281	5.404844353	7.836761764	10.68671447	15.89608112	11.27140083	13.30757466	8.39053776	7.531598318	24.92523284	10.87948741	8.996595448	11.8444535	25.28007109	11.43831341	22.23828823	4.521239866	7.213623568	7.636250777	32.64385878	10.05067806	3.309058314	1.357272857	17.68009815	16.69140462	2.029200005	5.741400606	15.57254674	7.019063323
AML_111	AML_111	16		CM	Relapse	4.4	13.8	17	11.7	11.4	16.29209236	20.4418163	19.68300562	8.052346981	12.43479085	27.46781024	-3.705583418	6.924000361	7.102336246	29.64914103	7.86030481	2.362634665	7.586888369	11.37587534	16.13109037	12.46238786	12.19707895	11.21947886	12.50008597	24.07507422	9.90767574	8.566785512	13.57394301	39.7313981	8.103045396	16.90761966	3.172317675	12.03131275	3.122960597	28.56540875	7.090059322	5.80184471	4.276434654	16.05843963	18.29406081	1.884289272	4.799070349	12.04070469	6.510306595
AML_113	AML_113	32		CM	Diagnosis	4.9	16.4	19.6	15.4	19.3	16.49650873	24.37196347	31.85360799	15.07415276	15.16349427	27.07396469	11.61925934	11.31651862	13.79884748	29.8596897	9.103321371	9.533272889	9.780101324	12.2700355	21.56582392	13.01363018	13.92095898	16.35023584	15.75355921	28.3494272	11.91065205	9.515650368	15.63819385	24.15454103	9.092605869	28.76146559	4.521239866	10.51881869	11.09106985	31.79869884	13.47844335	8.607855679	4.990300986	21.50381002	22.75868915	5.560983657	4.654047939	15.07834908	10.0156979
AML_114	AML_114	NA		CM	Diagnosis	5.9	22.4	17.8	16.2	12	19.91071155	21.82835474	22.97366887	12.97168631	15.68693151	28.0009643	31.23378821	9.400408139	12.06276839	32.47801679	6.360543177	11.71699934	8.555942693	13.21014594	14.85065202	5.96845131	9.030280196	9.480285384	8.729916508	24.92523284	14.89080594	10.04464486	28.93097671	45.75985775	10.13578507	42.86081267	5.975010568	4.561663118	11.75064857	36.91541224	14.32191823	2.288140934	5.397326071	16.30254764	13.88092849	3.527156275	7.693490254	12.87635539	8.690835762
AML_117	AML_117	50		MCM	Diagnosis	1.7	32.6	4.7	0	3.16093408	2.522120058	10.60324457	10.97934535	4.443655651	4.179865269	18.20467227	0.314135127	-6.666824705	7.899911526	19.80573702	2.339043148	-2.029151393	0.910202818	1.813232579	-2.496153609	-2.948432676	7.367787228	1.97579359	11.49576245	10.07948647	2.837358819	0.0868601	0.641686204	7.180129914	5.292488011	14.23895534	1.465656255	-3.457847376	1.153318925	29.98540239	0.017747043	-3.613407434	-1.554115196	15.47233741	-2.517401569	4.063788909	0.571051604	-2.036115979	-1.421375523
AML_119	AML_119	10		MCM	Diagnosis	1.6	7.2	15.4	8.3	12.48807	11.10856324	22.18085843	23.20090994	8.052346981	9.61478071	25.92157751	4.819960594	12.62861369	10.76129066	23.71995382	6.833066648	-1.774319493	2.41960063	8.949548519	5.673214254	16.42938627	6.889364417	11.86791005	15.96306887	12.76737484	10.77404759	0.900145584	8.811491782	16.2528933	4.804562526	26.78300081	1.873711108	9.951900392	-0.872898959	29.98540239	-3.455181939	-3.613407434	-1.554115196	17.68009815	14.69923144	3.83528078	3.477041446	-2.036115979	8.189583369
AML_129	AML_129	91		MCM	Diagnosis	5.7	25.1	24.2	22.3	20.9	30.02835494	30.87871689	30.45914379	16.64400006	17.39263313	27.71048399	20.28946165	21.1217459	20.5717339	25.61058819	16.10052558	15.33026888	13.82631307	18.69978074	38.48717954	20.68353704	13.76972004	20.32988713	21.03930033	33.44618697	21.16849545	15.03508151	13.57394301	27.28265498	5.574599943	22.81907707	8.367807616	22.73444318	6.844504562	40.37255696	22.09625871	16.91399421	5.397326071	24.7262176	23.48177888	8.303133621	12.76368414	20.43679217	13.18117763
AML_133	AML_133	68		CM	Diagnosis	1.15	15.4	22.8	12.55	14.25	6.769716871	27.49070186	23.89079409	13.4175222	17.06331781	24.37232665	8.988862014	14.34528789	15.59266	27.52420459	4.642094433	12.55496601	2.889243424	4.01304938	6.763238905	9.506184752	8.305371039	9.376087269	3.353526383	25.33382283	7.557724592	6.442812128	9.912468938	26.76052494	7.546037099	25.71203524	7.257596366	12.42861308	7.636250777	31.57324866	15.66753614	6.816194142	2.58383789	6.008701936	6.078735426	4.794223826	12.60684111	23.06271043	1.42895502
AML_134	AML_134	35		CM	Relapse	1.4	25.85	20.85	2.65	7.7	13.33910192	23.02347226	16.31285089	6.75232663	9.82890227	25.6439748	3.858827204	6.23542484	2.011582664	24.80901903	2.786437342	10.03757868	3.385495925	2.5428862	8.520603509	8.090078633	8.940242175	7.056657733	7.992325367	17.47943198	10.28321716	6.854581132	3.797410727	18.68617535	5.696764959	24.33536813	5.537749003	4.849344345	-1.472874423	25.93733605	5.612638804	6.998395497	0.897049708	19.05240906	8.795312169	1.326752062	2.367692251	4.556364501	4.288380202
AML_135	AML_135	30		CM	Diagnosis	1	12.45	9.6	8.1	12.8	8.253551108	14.64495462	25.13089637	7.742084938	1.043015478	22.99624818	13.13805805	2.808449468	18.25427453	22.51269555	4.989493686	-3.974166403	6.539231764	4.542079568	13.71576396	10.16479193	6.788341087	13.99717284	9.123838146	19.17461459	6.484046551	3.766777126	4.635747753	16.73362829	5.062385203	27.59804305	3.946516252	15.67718049	-0.384890527	24.27202646	-1.801737817	7.618762854	1.01864678	7.116139872	13.35834765	-0.012435408	4.272061519	5.50925092	6.237093893
AML_137	AML_137	3		CM	Relapse	3.7	1.6	12.5	8.5	10.7	15.84869811	16.53590359	19.97479767	6.75232663	11.79226451	28.22826002	5.317332331	-0.683258949	3.757549455	29.05877983	4.642094433	-0.008215365	3.97335404	7.752275977	8.920465237	15.280577	9.379585177	10.54203815	14.79085014	20.17722224	10.08357527	3.766777126	4.940184809	16.61650755	8.103045396	23.08939044	0.60956646	13.15563789	1.536170123	22.6715665	5.406186224	8.402526296	1.181088319	14.08919604	23.48177888	0.30664625	3.285483758	2.126619641	8.690835762
AML_140	AML_140	36		MCM	Diagnosis	1.8	16.8	16.9	6.3	8.5	14.09250433	17.22908803	18.15764396	7.197352015	5.403776164	22.83544785	9.53157244	10.42404726	5.371425408	25.07122186	6.360543177	6.820774115	3.253452173	3.488195025	2.341327812	11.61465819	3.577070998	5.881134459	5.546557195	18.27565186	6.822389635	6.305941854	6.659993984	13.43031688	7.325922215	13.72807847	0.351345641	4.262339013	9.222062854	21.4499226	12.06582383	6.816194142	2.667096167	17.38237694	7.491245319	1.080023608	7.755138432	6.536401529	3.721761287
AML_141	AML_141	35		MCM	Relapse	3.7	26.4	16.8	8.8	9.2	11.78483695	26.95377024	18.54544446	7.040296425	14.58928887	30.29774635	15.39909515	9.216667591	11.45897073	26.18031016	9.912677571	3.521516374	1.949854377	5.655359669	4.874790194	10.31821832	10.42304081	12.58351753	3.89021557	25.88864031	14.13887806	10.48375596	1.047560382	22.76250412	8.728368956	13.49793695	1.873711108	7.96020886	4.781231284	33.20293028	18.59573956	7.090074603	4.880348281	26.20208848	4.702210611	4.929872447	11.11117918	13.55615611	8.070128151
AML_143	AML_143	25		MCM	Relapse	3.65	21	13.9	1.75	16.85	21.24296491	19.95166748	26.11060268	12.5454884	7.033870981	24.96123941	5.771877611	1.008588773	7.55568887	26.39959503	5.63886654	-3.974166403	-1.542030489	8.377660043	-0.283746135	6.756444831	5.488480022	14.14027615	5.348945529	17.30193356	16.41587317	8.678336313	4.507613307	11.33010015	7.02728293	17.68675607	1.590829397	0.697961132	2.671068778	22.51466888	7.004777862	-3.613407434	-0.286990468	14.08919604	4.702210611	1.527098132	5.058099085	-2.036115979	-0.356171886
AML_144	AML_144	90		MCM	Relapse	9.3	39.6	22.4	22.7	25.6	29.13973953	27.8593308	36.8793361	17.97963121	18.69246998	34.07333393	26.58260385	23.51238512	17.67093474	35.78990589	14.55629566	15.94480852	11.57346761	13.72234647	7.733431844	13.78576963	16.79408622	20.03457389	9.511990954	36.47787957	20.46882526	14.74268517	10.96908015	33.18325888	3.180171772	24.09999814	10.87904041	1.206613666	10.29585941	44.1752943	26.37791564	11.16483556	9.627347141	33.86443499	21.24963976	9.124161812	18.32255524	-2.036115979	4.831829148
AML_146	AML_146	20		MCM	Relapse	3.3	22.8	25.2	2.1	6.71459352	1.028852915	31.3696588	10.33314537	6.026161234	19.63899975	27.64406964	9.172889541	13.18811947	9.387200005	24.29922666	-4.253411848	6.060476024	9.257130959	-3.554933689	10.7361924	-2.948432676	9.914855514	18.21359185	6.288570782	11.37615849	13.83308295	11.92920786	22.98015133	23.30025721	5.062385203	12.11958567	9.62021613	5.395962996	11.29355555	29.98540239	8.859726409	-3.613407434	5.237660229	16.84074283	2.833094915	6.273871704	7.269972892	11.96058804	1.42895502
AML_147	AML_147	50		MCM	Relapse	3.8	29.9	9.8	2.3	10.5	13.10364136	14.42891294	15.93263631	7.040296425	2.226199999	20.36152658	5.074672553	-1.276753401	4.93482368	24.88902852	6.638036042	-2.630069254	-1.542030489	6.56271759	-2.496153609	1.387328683	6.24416429	8.828081489	7.878630296	13.64254743	11.13844602	6.532053284	0.15967383	12.9938559	3.388491014	24.43024866	1.281617656	-0.596849559	4.27626497	20.80641279	0.348247973	-3.613407434	0.821558611	11.22079018	9.150404095	3.132274355	5.457469712	-0.002082462	1.952664497
AML_15	AML_15	NA		CM	Relapse	3.6	14.6	14.7	7.9	12.6	11.78483695	17.53418722	23.95741631	10.93045512	6.741037116	26.98662598	12.11828323	4.128780976	6.661628574	29.05877983	4.225646577	3.224875773	9.257130959	9.24098421	14.67355221	8.587970258	9.914855514	14.2557448	4.493813594	19.77031668	12.17769348	8.827589882	9.069862043	16.84888023	8.728368956	16.58217922	3.435039621	2.955903957	7.636250777	28.33459411	6.245540572	2.935593025	1.181088319	12.43828188	11.54210932	1.884289272	2.990709427	4.277516223	7.722523441
AML_151	AML_151	60		MCM	Diagnosis	2.2	27.2	19.8	12.1	14	22.77249541	22.66266574	22.13274472	12.7871436	8.373026025	31.95019669	16.2585893	6.671996952	6.232990513	28.55590967	9.443659892	12.05326242	5.311558725	7.752275977	5.673214254	10.01087702	8.158450245	11.21947886	-1.956735637	21.42325129	16.12926433	8.678336313	9.912468938	15.9340509	4.182711862	20.81805655	-1.441220015	2.195400122	4.638163857	30.75757505	15.427723	9.367948027	3.757867011	20.79673422	5.333186583	4.295529547	4.799070349	5.216285065	3.802554729
AML_152	AML_152	25		MCM	Diagnosis	4.9	31.3	20.2	11.7	15.9	24.85381902	24.22525075	25.05912614	14.03754664	11.31277189	29.04102427	17.9342631	12.15346766	11.06116171	28.66779235	11.94845714	11.07190679	3.144827146	11.37587534	4.229116488	6.943638284	12.61956911	16.85582888	10.55516199	24.70950548	19.06428774	11.20337473	9.912468938	21.01725088	5.814102643	26.02386272	1.663722582	6.577315388	8.185719666	37.17344742	16.71734647	8.234650576	6.956954707	23.40843615	13.13848224	6.453598935	7.601597235	4.277516223	2.080481839
AML_158	AML_158	35		MCM	Diagnosis	2.6	17.5	21.9	10.1	17.6	19.50798754	26.57461338	27.30963619	16.23913342	14.35613424	26.74611112	14.96507176	15.80708138	16.59693539	25.86573813	5.806001101	5.127210118	6.599455152	6.657734955	4.719240677	13.37529814	13.21894277	11.21947886	10.6937853	26.80330941	12.80406377	8.827589882	11.7530757	23.88079873	7.954002548	19.13840368	5.349924234	8.886372302	11.43733794	34.04393956	13.3624847	5.05895566	4.614770051	26.84579098	16.38325192	4.735121573	11.84952554	10.81233011	5.408746721
AML_16	AML_16	NA		CM	Diagnosis	3.9	11.7	19.7	20.8	9.8	18.55929585	22.56064973	13.9491279	10.62327468	9.881874065	23.22431036	24.66597719	7.317347415	15.03849632	23.54171652	9.305635603	-3.974166403	2.769951059	12.7946886	28.89540512	16.81299797	5.795859811	17.94768009	3.209978092	28.0242524	1.782635444	11.79600669	19.80237449	14.45795686	8.955206364	20.01059652	6.232225107	7.540588306	-1.198037782	18.70950442	5.247107653	6.816194142	5.606784878	-4.672304502	18.48643658	7.969732031	-4.183983873	12.40841615	4.505823675
AML_161	AML_161	75		CM	Relapse	4.5	27.6	11.3	3.8	8.9	12.49003386	15.94036102	16.94256983	3.061727605	10.50418416	21.640963	10.75112053	2.136425542	2.914978797	21.59285432	2.566795254	5.815822786	1.661823303	1.342996487	-2.496153609	0.644719932	8.793363947	7.220921556	-1.956735637	14.5763839	7.29464574	1.401689969	7.341093171	7.180129914	6.682086602	9.140455779	0.60956646	4.040338341	4.373476986	13.85164978	1.545089098	8.402526296	7.536832635	12.11471723	0.189957234	5.7700419	-0.250476469	5.342872875	0.406952745
AML_162	AML_162	25		MCM	Diagnosis	4.3	24.9	21.7	8.8	14.4	18.74361971	24.9264768	23.6261223	12.28786443	11.31277189	30.14171784	14.19483768	8.636711758	7.428082477	28.11876722	9.203803365	6.304522347	4.110970957	7.627722874	2.341327812	11.95949309	12.61956911	12.58351753	10.6937853	23.09648233	15.72870092	9.694634143	5.387926642	19.22871485	6.419614704	17.11988486	4.014006972	9.206283839	2.462783924	33.74284855	16.49364157	5.80184471	0.378382725	17.38237694	7.201662707	3.902293001	8.036767749	13.14180673	1.952664497
AML_163	AML_163	14		CM	Diagnosis	4	14.2	15.9	10.8	14.2	10.74287862	17.73938741	28.97372138	11.36847125	9.61478071	30.76830383	14.69315051	2.402556613	10.08481767	30.77768263	2.964001228	2.002933802	5.110376268	0.887629307	12.77307714	15.7127469	9.515487912	6.451900845	11.32030845	19.29818973	7.454991454	3.923168752	8.105033024	17.55833186	7.847324377	9.621767721	4.865767697	9.56063441	2.984938921	25.65081764	3.136838644	8.069417842	3.440111753	22.06078133	16.16478119	1.462246496	0.571051604	5.754086357	7.431724725
AML_167	AML_167	15		CM	Diagnosis	8.1	35.7	24.4	18.8	16.3	21.43979886	26.27015849	26.77171128	19.15320517	19.63899975	25.80675195	22.92594706	15.47848831	22.52378242	23.9880758	15.2950686	14.07963873	1.238830615	14.65465178	20.44987602	29.32800558	17.46741853	22.42859297	22.25949302	28.0242524	18.68126488	16.64419267	21.13889492	23.45444755	13.08609836	31.94696112	14.22181549	19.96939154	12.77111786	36.48850887	22.09625871	23.56027197	9.12874675	16.74270026	24.29911412	8.775090596	9.186058319	20.02903045	14.20186437
AML_168	AML_168	22		MCM	Relapse	1.1	20.3	13.8	2.7	11.2	7.785519909	19.40514717	23.79121783	10.08620101	6.1840198	26.74611112	1.264079505	1.859162597	5.855501605	29.64914103	1.412401207	4.20457974	2.583283659	7.191461856	0.305539755	1.715979705	8.407185157	15.95368602	1.963288232	16.19595381	10.87948741	5.037798914	1.712838022	10.96948643	3.818724383	23.45286999	-1.441220015	2.955903957	0.773544741	32.10224951	7.906867257	-3.613407434	-0.551693042	2.127307299	7.631834098	-0.655722897	3.602805321	1.416961883	1.42895502
AML_17	AML_17	NA		CM	Diagnosis	3.6	19.9	17.2	9.5	10.4	9.682533253	19.28511246	16.94256983	8.052346981	11.31277189	25.40663181	9.172889541	6.671996952	8.296328683	27.52420459	3.698004758	3.020050525	5.391404175	10.79776762	9.067411833	5.545644922	7.367787228	6.451900845	6.888014539	20.53006218	3.968985307	4.251132965	7.186787654	21.01725088	5.062385203	11.92431993	6.859327614	5.471379957	5.773596126	23.25624096	9.043912576	1.409324397	3.16983226	18.63891804	11.82496269	1.610912121	0.207281996	10.81233011	2.617204214
AML_170	AML_170	65		MCM	Relapse	2.5	19.6	20.4	9.8	17.71338092	17.04330568	22.13044351	24.88148962	13.59466089	14.03794936	25.06257606	11.85055804	9.511365486	8.772960301	26.63689662	6.360543177	12.29536248	6.141905613	11.82946187	7.733431844	13.25400189	12.19707895	15.95368602	13.60676709	21.83114338	15.29578921	9.898380206	8.811491782	19.31677406	6.261708331	17.68675607	1.114265916	7.605491277	10.61176739	29.98540239	16.71734647	6.545307078	1.586005711	21.50381002	8.169607714	3.527156275	6.597038225	14.30068468	4.063340667
AML_172	AML_172	NA		MCM	Diagnosis	1.5	15.8	17.05	3.35	10.35	15.84869811	24.08116907	20.5038994	9.271214189	7.231705135	30.20347278	6.055536129	8.064694495	8.114584007	25.79693219	8.217900799	6.71174881	0.526024859	7.565456271	3.008931259	12.61868861	10.48876577	12.22699683	3.76114206	18.07602714	10.64055069	6.442812128	-0.440492874	25.86995518	5.696764959	22.81907707	3.811246463	11.17819391	5.112721071	34.21980028	13.99332196	5.920348223	1.270335306	14.88356332	9.150404095	1.75113318	6.91605749	9.093897668	2.857080578
AML_173	AML_173	NA		CM	Relapse	2.4	27.1	18.8	2.3	14.7	16.49650873	22.25655323	23.6261223	11.77934254	11.53942569	21.8781335	16.2585893	10.90252516	7.713296044	28.84956066	5.806001101	1.042288868	4.635351202	12.94669322	22.93240415	3.396955539	10.07904648	16.61679453	11.07590027	29.9988117	14.89080594	10.10837703	8.105033024	27.13752998	6.682086602	28.48902472	3.878941823	2.955903957	9.453343374	32.37119454	6.056395598	-1.485705982	1.586005711	19.42036002	17.18238879	4.662152527	9.44607013	14.78942336	4.505823675
AML_174	AML_174	NA		MCM	Relapse	3.5	30	21.1	0.1	8	26.57600423	26.27015849	16.49237639	9.54931438	9.368982195	32.10844499	12.64875342	-0.683258949	3.390878209	32.25562129	7.86030481	1.290404623	3.97335404	9.372044298	0.305539755	6.943638284	12.03230985	18.87174402	13.06124377	27.84676307	22.26554286	15.39703157	12.55719675	12.75857045	4.182711862	14.44802312	2.938334239	0.001831855	2.815609936	41.24274434	5.510186583	-0.880811828	1.763635846	29.67510316	17.31800068	2.762461464	3.285483758	-2.036115979	3.986389544
AML_175	AML_175	NA		MCM	Relapse	6.3	31.9	19.4	14.3	7.9	21.74644923	17.13751839	24.05773372	11.17078207	7.033870981	26.03534798	15.27980803	12.48307023	6.556647341	29.05877983	6.360543177	11.50775131	11.13993806	5.655359669	11.26531347	8.340991421	12.91689497	13.79885049	10.13931839	19.95798549	15.23640932	8.139645017	6.659993984	14.70556537	4.182711862	24.09999814	2.639304277	1.729087224	7.636250777	35.0530014	19.59154439	11.26996259	3.91793769	17.68009815	10.14470456	6.273871704	10.90745345	5.50925092	4.831829148
AML_19	AML_19	70		CM	Relapse	3.7	19.6	22.6	15.8	15.2	14.34703926	26.85538839	25.57127927	16.38317801	16.65250227	28.22826002	12.3841912	8.207242278	12.49675079	27.73513001	4.405819839	7.680775039	5.826630087	7.003826369	17.16027608	12.46238786	10.42304081	10.23399017	13.68680179	26.02343026	11.13844602	7.438175711	16.42552963	30.34624743	10.02564387	20.28126544	4.521239866	9.014159157	10.61176739	31.98798113	14.66134095	4.606790963	5.397326071	9.029876655	21.69857518	6.453598935	6.110640935	14.78942336	7.431724725
AML_20	AML_20	90		CM	Diagnosis	2.5	24.9	21.3	8.8	6.6	22.4684589	23.71715441	17.65214236	17.06745219	13.50004649	29.27105812	21.52147225	14.95204764	3.390878209	33.65962612	6.360543177	10.3069346	6.141905613	8.314782189	13.37207573	3.903041245	12.32527234	17.28043053	14.52393704	35.26107778	16.1992801	10.59960351	10.15608965	29.44394941	8.340528664	32.79660742	2.542719111	11.43034351	9.453343374	26.66086093	18.76098068	5.979625569	7.536832635	8.53368508	18.77974952	6.807645473	10.7604023	16.33552568	5.879004235
AML_21	AML_21	55		CM	Diagnosis	5	33.8	15.9	10.6	15.1	21.00448981	23.44578698	26.39309348	13.1387026	14.35613424	32.71505722	23.70055869	13.29480441	21.32924221	33.06632382	13.23723763	4.7025604	7.454454842	21.39992859	25.29814417	20.25249181	9.649778264	17.84592561	15.85747455	32.26324408	16.56631472	14.4955736	5.990409765	26.66835293	9.661485719	29.26188902	7.548873421	14.18430078	5.631577671	37.87469496	13.59540295	10.91160248	5.1218052	22.31702638	22.316115	3.83528078	9.918474137	11.41357172	10.55751985
AML_25	AML_25	15		CM	Relapse	4.7	22.8	17.3	10.6	10.7	22.96360226	19.89573838	19.68300562	15.93150082	13.21622625	24.31558934	15.76175329	5.142318477	8.296328683	27.99011841	4.405819839	4.7025604	3.687837857	0.887629307	10.7361924	5.96845131	9.914855514	18.05197555	5.093685437	18.07602714	17.81991411	10.21613847	11.7530757	15.01902003	7.144545808	19.13840368	2.136733052	8.152463698	7.337217363	29.43109536	4.260129544	6.068596314	4.614770051	10.01880792	11.82496269	2.978293433	4.062711685	9.800283931	4.693737472
AML_28	AML_28	3		CM	Relapse	5.2	23.7	12.6	13.5	13.4	17.59643804	18.51487835	20.25960191	9.374288446	4.365057065	21.76220048	19.76115326	14.15698509	13.5572909	22.75855065	5.806001101	3.423936998	7.454454842	8.853331988	22.93240415	18.83437531	10.07904648	12.47396623	23.4812245	25.2068628	13.21539414	7.821082857	5.387926642	24.8308041	7.02728293	24.86302145	6.60425094	21.42299867	7.804738189	31.20078478	9.65917143	15.13131678	6.956954707	14.53769952	29.49815525	3.405829443	9.44607013	14.51336776	13.46097271
AML_29	AML_29	35		CM	Diagnosis	5.1	8.3	13.9	13.7	9.7	14.09250433	17.04375128	17.35848169	10.08620101	4.701541936	28.0009643	2.48373124	0.740237565	4.357529715	29.29829258	0.129016124	5.404844353	4.635351202	7.409750864	6.580988447	8.005480046	8.565357668	10.54203815	10.90198822	18.51461839	10.64055069	5.944944981	6.401341128	22.07094326	7.954002548	23.82069114	2.464185523	6.196565121	7.074643896	22.89835775	11.95818184	-3.613407434	3.440111753	1.511347131	10.40552979	2.52218993	0.571051604	9.658351633	3.144731244
AML_30	AML_30	60		CM	Relapse	2.8	27.6	15.1	10	12.3	18.44976866	19.19374256	26.90232579	13.59466089	10.01343238	28.0009643	18.18454584	11.31651862	13.13663085	28.84956066	8.037818854	5.679390443	7.676620817	16.31296706	21.56582392	18.1079738	8.793363947	15.19088524	12.75938906	29.79564243	14.34746477	11.79600669	9.323671252	30.34624743	7.325922215	20.28126544	8.6361628	5.009138587	4.638163857	36.72887467	17.19117955	5.357058604	1.971344285	21.87225969	20.19066541	3.256214822	6.025321838	6.228997588	7.722523441
AML_32	AML_32	40		CM	Relapse	3.1	12.2	13.8	5.7	14.9	19.08171141	20.75801466	28.6087751	13.35225914	7.883530907	25.11269826	15.39909515	7.031547969	8.114584007	26.18031016	9.655967065	2.165838473	7.345890202	5.318643716	13.24354498	21.03673049	14.98966623	12.58351753	18.92692225	22.53082308	11.91065205	9.378826381	10.72895705	24.31205021	6.261708331	28.97200835	0.230956795	15.19038995	2.612298595	31.79869884	10.50948442	10.30617073	3.91793769	10.81246854	27.22184818	2.349048277	1.437292682	1.992304379	9.87561283
AML_35	AML_35	23		CM	Diagnosis	5.7	6.8	14.5	11.3	17.2	12.74019398	16.53590359	27.94818539	12.62555846	6.472457765	27.07396469	13.28843481	-1.276753401	9.154182783	25.19788013	8.127518184	0.375816251	3.687837857	1.923971975	18.17110194	14.91146829	7.017719658	8.593803818	15.50058311	22.9185462	9.34713616	6.532053284	14.39951374	23.88079873	6.419614704	31.3098664	1.281617656	12.30738592	7.074643896	24.61438054	4.567749068	9.560718645	-1.554115196	20.06728639	20.58835516	-1.483965802	-2.219084861	6.725380533	10.12456021
AML_41	AML_41	36		CM	Relapse	2	14.5	14.5	12.4	11.4	9.936445095	15.80673786	22.77946194	10.76772417	7.033870981	28.84268695	11.38593541	1.628274158	9.648679606	26.31234187	-0.065261149	-0.680628321	6.280320849	2.190684023	14.10481917	12.93411082	8.565357668	4.276979274	9.336155609	20.8696883	8.409474105	4.069398355	8.811491782	19.66317499	6.052262847	19.41676567	5.095373406	4.561663118	2.278014121	24.03345854	6.655681337	4.176315788	5.237660229	20.2327139	17.73007551	0.30664625	0.571051604	7.462144325	7.300062992
AML_42	AML_42	86		CM	Relapse	6.8	27.4	21	9.7	14.7	17.11199776	27.99237895	24.88148962	11.91585732	15.47823167	19.58222239	20.28946165	20.42793657	9.008024877	18.8171298	11.78039546	9.195468871	2.583283659	12.002088	21.56582392	20.46288618	9.649778264	16.61679453	17.07043659	27.34428751	14.13887806	12.49478009	12.77987496	33.18325888	5.574599943	11.40598448	7.727007536	19.04231622	5.631577671	37.30685042	14.11538346	13.84869299	9.627347141	11.50556671	23.48177888	7.29866024	15.03633041	12.7035802	11.06257494
AML_45	AML_45	65		CM	Diagnosis	4.2	17.5	21	14.2	14.7	21.852029	23.91139668	27.03539922	14.13567064	13.82403897	27.57784022	22.37359317	10.90252516	15.25185972	24.08395824	10.06430198	9.962917813	6.986896288	9.873942759	21.0641396	24.30445453	12.03230985	15.95368602	16.40413651	25.0497577	15.38592654	13.75848018	10.33767074	25.11543259	10.87827282	10.19716396	5.872177275	16.31274554	5.489933861	28.33459411	9.65917143	13.10247191	7.741588389	18.08043193	24.5990191	7.390282241	8.424815345	7.170655596	12.72101421
AML_47	AML_47	93		CM	Diagnosis	7.6	18.5	22.5	20.1	20.8	20.81918067	25.4296515	32.12865697	16.0589633	18.47832445	33.08376926	10.75112053	8.207242278	14.5440414	31.85960209	13.97698019	8.439865657	8.146502576	10.21978123	21.92441828	24.30445453	16.36709782	15.48041719	25.80980146	34.48945246	15.95851478	10.91551363	20.73918587	30.65446617	8.589931053	33.9801503	6.70384728	17.0738453	9.222062854	32.178746	14.66134095	13.64588584	5.606784878	24.47844394	32.13089947	7.015755781	6.396002491	9.199469311	12.93758928
AML_50	AML_50	40		CM	Relapse	6.9	17.7	17.7	13	12.9	10.95442011	21.72764663	23.42923978	11.07112385	11.79226451	29.93185563	11.54172644	5.33583693	5.200893208	35.24158401	-0.414642846	3.020050525	5.110376268	-0.031856417	12.13083805	8.340991421	11.24796444	8.828081489	14.13821427	21.26311405	9.90767574	5.196741815	10.63883618	22.87759528	6.419614704	15.48317743	2.303340454	5.009138587	3.980693052	30.53684733	8.024600252	0.870416736	2.134952441	22.51314663	18.68131128	1.884289272	2.072647878	7.786077337	3.144731244
AML_53	AML_53	22		CM	Diagnosis	5.7	21.3	15.5	11.9	16	14.70436756	21.57638464	24.88148962	17.06745219	12.43479085	23.57574035	10.75112053	3.783621054	10.40658721	27.27187433	-0.804141787	6.548635931	6.043291642	3.275558456	19.81726239	7.127518687	8.005679767	7.912278674	12.24462163	17.76022519	12.17769348	4.938246169	14.62953662	20.77800389	7.325922215	30.826857	9.844745897	8.56742994	2.278014121	31.20078478	1.976744046	2.935593025	3.009606032	19.74104166	13.48960778	2.762461464	3.285483758	9.44619084	7.882900648
AML_55	AML_55	60		CM	Diagnosis	5.5	6.2	19.4	10	17	3.443001798	25.18929153	30.73677064	18.77278413	15.95198716	25.80675195	-0.289662018	0.740237565	9.387200005	27.92611457	1.682201058	-0.680628321	1.435504601	-3.554933689	8.771935762	3.903041245	9.515487912	4.879789314	8.217086415	29.01512858	4.355443791	6.305941854	19.54691914	22.3403256	6.869443754	23.82069114	-1.441220015	0.874991277	8.185719666	24.50218292	-0.761605584	5.05895566	1.971344285	27.31324371	17.31800068	-0.836704829	2.719961738	8.3192316	6.005683947
AML_57	AML_57	27		CM	Diagnosis	6.7	18.9	21	16.5	14.2	23.73427679	24.58230885	26.51723533	12.28786443	13.41392586	26.89925044	21.88149612	5.142318477	16.09561565	30.64737159	13.49424788	9.637969858	13.31262619	9.873942759	19.10846626	21.70011996	13.02296678	18.21359185	20.71675299	31.87700727	17.36841803	12.66926037	10.96908015	28.15220999	6.261708331	25.55872417	5.712119398	18.67263557	9.961922403	35.55298636	17.19117955	14.82593743	6.277350583	24.89572861	26.72513103	5.912288587	4.478722173	10.81233011	11.38262094
AML_64	AML_64	80		CM	Diagnosis	5.3	34	18.5	13.1	10.8	15.40251407	24.13850242	20.67596083	9.138858426	14.35613424	23.14989716	20.79435884	12.92840094	2.451668381	30.98204708	6.360543177	11.82587423	8.919644659	4.687664737	23.64249064	5.436311618	13.13320996	11.21947886	10.6937853	21.73798544	14.69656119	7.340409924	10.33767074	24.8308041	11.24332773	36.08901119	-1.441220015	4.561663118	-4.224793879	37.72710187	15.86507617	3.956894729	1.181088319	4.568457965	16.38325192	3.405829443	10.57117547	16.89029626	2.203197889
AML_65	AML_65	22		CM	Diagnosis	5.1	28.5	17.1	12.3	9.7	20.5936993	15.36604574	18.15764396	7.616212714	11.11149016	21.23825437	16.99614889	-3.941998501	5.855501605	22.85116842	1.682201058	-0.008215365	4.967890104	8.440645918	19.23286012	10.73832936	9.379585177	8.828081489	6.064116114	22.16859304	13.73273019	4.799956903	-1.251753251	17.76471032	2.460469038	12.40129541	2.99295272	6.196565121	0.348653416	23.65758232	1.060055325	8.74733655	6.654828831	11.50556671	10.86151986	6.712428024	-0.250476469	12.53385334	5.234333882
AML_67	AML_67	67		CM	Diagnosis	4	19.8	15.2	11.9	10.6	11.78483695	20.09009125	22.13274472	11.52546088	9.368982195	27.07396469	19.33269543	9.216667591	4.458594858	28.11876722	0.975793763	1.525072215	12.12747513	4.01304938	16.90815303	17.09964855	9.782794908	15.67948389	16.1796598	20.39066158	12.99711696	4.938246169	7.186787654	23.0311275	9.092605869	12.40129541	7.257596366	12.89044125	1.988191482	27.13090418	6.056395598	4.176315788	7.397142156	10.01880792	21.24963976	5.654042725	4.062711685	14.19681512	3.384485822
AML_68	AML_68	92		CM	Diagnosis	6.1	11.6	21.9	14	16.5	20.5936993	27.49070186	21.93800282	11.77934254	15.24018051	24.45629894	11.11070007	8.636711758	6.04683403	28.33550261	8.037818854	10.59053162	5.530470157	7.191461856	14.76196054	11.46196202	12.39104252	14.2557448	13.48777264	25.55906161	13.95957358	9.07220536	16.69957626	23.45444755	10.28391429	17.22471828	0.60956646	5.319931297	8.862569978	29.43109536	15.14926866	1.279357493	2.414697579	13.88815152	20.47306944	3.661274735	3.285483758	6.536401529	6.510306595
AML_73	AML_73	34		CM	Diagnosis	6.2	7	15.3	12.5	11.8	11.2591567	21.22152943	18.83395458	11.91585732	10.16982272	27.46781024	15.55934266	8.852975122	9.793896484	27.27187433	4.816735165	10.18989141	10.83504019	7.191461856	15.57223664	17.21762436	11.04036149	12.08930615	13.88952501	25.33382283	10.3392605	8.046383861	13.85235239	28.4823512	10.51629147	17.38043872	3.172317675	13.4319993	4.27626497	32.37119454	14.32191823	8.74733655	4.737202138	10.81246854	19.91587699	5.314875003	9.796817056	18.15054657	9.099133404
AML_78	AML_78	45		CM	Diagnosis	5.3	4.3	16.3	15.9	15	16.76942557	20.91372897	26.68592182	12.28786443	10.90992875	21.44770753	16.04951939	3.783621054	12.29396589	23.23547678	8.587171635	5.815822786	10.01754805	8.158000948	18.80510322	18.31648035	10.07904648	16.35023584	17.90778746	27.84676307	13.11820235	9.378826381	8.514318199	23.0311275	9.255639781	31.3098664	3.878941823	17.77571549	1.153318925	28.79384569	8.673717475	10.04752582	2.414697579	7.61540782	28.92662613	4.662152527	2.719961738	5.044912179	11.88412144
AML_83	AML_83	85		CM	Diagnosis	6.8	16.5	20.8	16.4	16.7	20.03483109	24.37196347	29.1670799	13.26613494	16.33579678	31.61140487	9.663163801	10.90252516	12.56539018	28.84956066	10.46180418	10.80332726	6.220936911	7.970484707	11.61344789	17.45983893	13.56051893	14.66810551	14.26499286	30.36322314	15.95851478	9.378826381	16.99108654	24.15454103	7.847324377	25.86704672	2.136733052	11.61417168	7.948496091	29.02024782	16.38468129	10.76560702	2.134952441	10.98892346	18.58354904	2.978293433	4.654047939	9.658351633	8.410069564
AML_91	AML_91	70		CM	Diagnosis	5.5	17.7	11	10.8	15.1	17.98310815	20.60079128	28.97372138	15.93150082	6.741037116	22.34712031	14.19483768	7.317347415	20.005212	24.20833537	9.103321371	4.294039368	7.676620817	8.158000948	22.20836882	22.3232377	8.158450245	17.41535656	22.80542682	30.21320899	15.60166367	7.68833055	2.373678779	27.52960218	7.325922215	30.12365439	5.975010568	19.46694584	3.231549558	33.9139095	7.788023356	11.48759825	0.664094213	4.568457965	28.42905542	4.295529547	9.44607013	10.22934558	13.79204202
AML_92	AML_92	22		CM	Diagnosis	2.3	17.4	13.9	16.1	8.5	6.356894315	21.95418661	14.72452768	6.491509276	13.82403897	23.29724171	7.85302262	11.57291362	7.102336246	25.86573813	-4.253411848	7.967246742	8.146502576	9.143338037	23.3946928	3.396955539	8.158450245	1.97579359	9.123838146	20.8696883	4.826702071	2.98869769	6.659993984	29.98303198	7.02728293	24.09999814	5.349924234	4.040338341	1.310782095	27.00458705	15.14926866	3.309058314	4.737202138	25.51998041	17.59178503	1.326752062	5.22966669	12.40841615	4.505823675
AML_93	AML_93	30		CM	Relapse	2.7	24.5	13.8	5	7.5	7.020484404	13.29411846	15.4454437	6.272242372	8.084179122	21.08782081	8.561626106	7.815604581	6.232990513	27.52420459	2.339043148	-1.127437445	4.967890104	7.876912129	10.51264377	4.621362396	7.169334843	4.534329921	4.935673139	14.94967667	5.744087031	6.044167873	3.296597177	14.45795686	4.804562526	17.93726083	3.365603906	2.001418764	4.470140538	19.43798772	1.976744046	-0.004595753	1.01864678	13.43108515	7.905371391	-0.012435408	1.919978942	3.738473403	2.857080578
AML_94	AML_94	57		CM	Diagnosis	5.4	15.9	9.8	4.7	8.9	5.53222324	12.38665384	16.18943407	10.47655699	3.528201255	20.13394565	3.409250279	-3.153604121	3.92945151	23.92281713	0.313605343	3.962100391	2.175634972	5.820781132	8.418656114	4.98218696	5.618082862	9.162642392	2.331378026	15.28229358	6.014640288	2.201014618	5.11323708	12.50980101	5.574599943	25.30672096	-1.441220015	1.362684641	1.988191482	20.04440778	0.650061059	-0.67666352	0.664094213	16.64475743	7.905371391	0.767224738	-0.250476469	7.243885176	3.384485822
AML_95	AML_95	70		MCM	Diagnosis	4.2	10.7	19.7	17.3	13.4	9.936445095	20.91372897	26.90232579	14.63286494	10.16982272	28.0009643	11.38593541	12.29309884	12.73947862	27.04032088	3.980805908	7.232788461	5.110376268	11.70284166	13.54372114	7.7485183	7.603782462	8.047463011	8.511924455	24.46587687	7.008096528	8.827589882	15.03048321	31.80206845	6.052262847	21.17366157	3.53849179	6.196565121	5.489933861	25.04612935	9.407621589	4.423506671	3.297232795	30.9285965	11.1570692	3.256214822	5.883302075	19.66648837	4.288380202
AML_99	AML_99	83		CM	Diagnosis	3.4	31.3	18.7	15.4	13.4	19.19642986	22.76510592	21.14880514	12.28786443	9.059983793	26.03534798	17.7390874	16.75162778	6.833720823	28.66779235	6.360543177	10.50790204	10.18786016	13.84405892	22.50713885	11.84431267	14.35569792	15.48041719	11.39039097	20.17722224	13.21539414	10.21613847	8.811491782	28.15220999	10.87827282	31.01549747	4.521239866	4.561663118	4.970960372	37.0430294	20.13586807	0.478215909	5.738727103	18.08043193	22.1046169	4.590100827	8.796097084	9.871427984	7.019063323
[truncated: 3 more columns]
